# Supplementary material for: Dynamic protein interaction modules in human hepatocellular carcinoma progression
Source: BMC Syst Biol. 2013 Dec 9;7(Suppl 5):S2. doi: 10.1186/1752-0509-7-S5-S2 (PMC4029569; doi:10.1186/1752-0509-7-S5-S2)
Supplement: Additional file 2 — Seeds for subnetwork searches. This file documents the seed DCPs used for the four HCC-transition subnetwork searches. [file 1752-0509-7-S5-S2-S2.xlsx]

## Sheet: seed DCLs
Table S1. Top 65 differentially coexpressed links (Protein interaction pairs) used as seeds for retrieving transition-wise PIN subnetworks.
Normal - Cirrhosis			Cirrhosis - Dysplasia			Dysplasia - EarlyHCC			EarlyHCC - AdvancedHCC
gene1	gene2	dC	gene1	gene2	dC	gene1	gene2	dC	gene1	gene2	dC
RXRB	PPARD	-2.79395	HLA-B	ARF6	-2.28771	KCND2	FLNC	-2.56227	HSPA8	GCH1	-2.51103
ITCH	ARRB1	-2.75588	F10	APOH	-2.28443	UNC119	ARL4D	-2.48232	KCNJ9	ADRB2	-2.30565
PTHLH	ARRB1	-2.74146	SLC25A12	PHLDA3	-2.26482	TICAM1	IRF7	-2.14455	USP20	GPT2	-1.95923
PRKACB	PITX2	-2.67512	FIBP	EIF6	-2.24885	IGHM	CD22	-2.11367	EGFR	CEACAM1	-1.90868
PTCH1	HIPK2	2.66682	EIF3H	EIF3B	-2.17507	HUS1	HDAC1	-2.10132	USF1	E2F3	-1.88886
PPFIA3	PIK3R1	-2.5811	SH3BP4	DNAJA4	-2.13688	SS18L1	ELF5	-2.05771	DNM1	CLIC3	-1.84737
XPA	MSH2	2.57243	RXRA	ACVR1	-2.11946	IL4R	DOK2	-1.97788	SGOL1	PPP2R5C	1.80463
SNRPE	DDX20	-2.56032	LOR	EVPL	-2.10703	STOML2	CCNA1	-1.9601	DYNLL2	DYNC1I1	-1.7871
SIT1	LCK	2.5032	TSPYL2	GFI1B	2.08972	INO80	ACTR5	-1.93739	PSEN1	NPR1	-1.77984
USP20	NEURL4	-2.50209	UHRF1	HIST1H2BB	-2.07736	STAT1	PRKCD	1.89942	POLR2A	EGLN2	-1.75645
HLA-B	ARF6	2.48872	UFD1L	HMOX1	-2.06296	HNF1A	DYRK1B	-1.86436	LSP1	BMPR2	-1.7193
PLA2G4A	MAPK14	2.4745	ATP6V1E1	ATP6V0E1	2.06266	STAT1	IFNAR2	1.84344	RPL24	MAGEB2	1.71559
UFD1L	HMOX1	2.46373	DNMT3L	DNMT3B	-2.05174	INPPL1	FLNC	-1.83398	FYN	FAM110A	-1.71496
PMS1	CUL3	2.43351	USP11	PCGF2	2.04358	GNA15	CHRM2	-1.81115	RFWD2	HSPA2	-1.70694
TNFSF13	TNFRSF13B	-2.41827	STAT1	PRKCD	-2.03479	MAPK1	CEP55	1.80447	NMI	BRCA1	-1.70122
YWHAG	CHL1	-2.41586	ANAPC7	ANAPC5	-2.03269	YWHAG	ATP5B	-1.79848	EGFR	EEF1G	-1.69948
SRC	PDCD6IP	-2.35507	GRIP2	GIT1	2.02037	UBE2D4	RNF7	1.79538	MED8	HSPB3	1.69944
TRAF3IP3	TRAF3	2.35486	PTBP2	CALCOCO2	2.00882	USP20	PLEKHA7	1.78997	LYAR	FAU	-1.6644
HERC5	ERCC2	2.35473	HNRNPF	APC	-2.00725	PROS1	F8	-1.7752	TTC35	COX4NB	-1.64349
SMARCA5	SIN3A	-2.35247	EIF6	EIF3I	-2.00648	PIAS1	CASP8	1.7742	UBQLN4	DTX2	-1.6067
USHBP1	NDC80	-2.34642	GTF2A1L	CSNK2A2	1.99373	TRIM28	CBX5	1.75532	PRKDC	IKBKG	1.58727
LOR	EVPL	2.33325	SNRPE	DDX20	1.98671	HSPA1A	BANF1	-1.75342	PRKAR2A	AKAP8	-1.58695
PIK3R1	IGF1R	2.31652	NCL	CASP8	-1.97926	MED7	CDK8	1.75335	TUBA1B	PXN	1.58115
OSGEP	DNAJA1	-2.31595	MLNR	GHRL	1.97194	YWHAZ	CBLL1	1.73981	PPA1	HSPB1	-1.5802
ZNF224	TRIM28	2.31504	SNAP29	NSF	1.96796	IKBKE	CYLD	1.73253	IL23R	IL12RB1	1.57849
TLE1	HIPK2	2.30294	SETDB1	CBX8	1.96123	YWHAZ	RPLP2	-1.69972	DAB2	APLP1	1.57735
SIRT2	EP300	2.30166	TXN2	MLH1	-1.95768	ZC3H15	IKBKE	-1.69948	RXRA	PSMC3IP	-1.56589
CHAF1B	ASF1B	2.29032	NOTCH1	FURIN	-1.95671	CDK3	CCNA2	-1.69683	LSM6	LSM4	1.55643
SCARF1	CALR	-2.27578	SNW1	NR0B1	1.95378	HTR2C	ARRB2	-1.68975	TRIM29	PARP1	1.55303
RXRA	ACVR1	2.27523	KPNB1	AIRE	-1.94768	HDAC1	DNMT3L	1.68857	USP20	PLEKHA7	-1.55205
SORBS3	DMRTB1	-2.26816	KDM5C	HDAC1	1.94469	KCNH1	KCNC1	-1.67862	WNK1	MXRA8	-1.54083
PIK3C2B	GRB2	-2.26772	DOK5	BNIP3L	-1.94431	RAB25	MED31	-1.67682	POLR3A	PKP2	-1.53169
GRB2	ECHS1	2.26583	GFI1B	BRCA1	1.94415	HDAC1	BCL3	-1.67523	WASL	GRB2	1.53097
PLXNA2	FNBP4	-2.26508	YWHAQ	LUC7L2	1.93236	PTPRK	CBL	1.67374	UBE2S	JTB	-1.53079
POMC	MC3R	2.26012	CTNNA1	APC	1.9316	RBBP4	CBX5	-1.66692	CHAF1B	ASF1B	-1.53069
ADCYAP1R1	ADCYAP1	2.24394	ADCYAP1R1	ADCYAP1	-1.91662	CASP8	BIRC2	-1.66515	HIVEP1	EMG1	1.52787
WWOX	FIP1L1	2.24329	ZNRD1	GFI1B	-1.91229	YWHAZ	IRS2	1.66213	PYGB	MLH1	1.51782
CIAO1	CDC45	-2.23792	SMURF2	EPHA1	1.89925	YWHAZ	SUPT6H	1.65162	SGK1	RPS3A	-1.51763
VHL	MCTS1	-2.23619	IRF2	BRD7	1.89373	ID3	CSK	-1.64839	SMC3	RPGR	-1.50956
PSME4	PSMC6	-2.23533	KLF5	GTF2F2	1.88281	PTPRF	BCAR1	1.64748	RADIL	CCNH	-1.49939
HSPA5	FCHSD2	-2.221	MYB	MLL	-1.88072	BRCA1	ARNT	-1.63361	MLH1	BRIP1	1.48609
CSNK2A2	CALM1	2.20705	ICAM2	CD209	1.87532	SPINK1	CTRC	-1.62914	UBB	NFKB2	1.48296
TRPC7	TRPC3	-2.20318	PGAM5	HSPA1A	-1.87366	NR0B2	HDAC3	1.6287	PACSIN1	APOL2	1.48192
IQGAP1	IKBKB	2.19893	H3F3A	DNMT3L	-1.86459	RNF20	COPS5	1.62502	YBX1	SLC6A4	1.47735
SH3BP4	DNAJA4	2.17891	PHLDA3	PDXDC1	-1.86274	MED26	MED10	-1.62457	TFAP2A	MAGI1	-1.46324
RARRES3	HRAS	2.17426	MED9	MED28	1.86212	MCL1	MAPK10	1.6239	FTSJ1	AIMP1	-1.46185
PTGS1	NUCB1	2.17294	POLR3G	POLR3D	-1.85952	PPP4C	CCT3	-1.61707	TFAP2A	RPS27A	-1.45831
S100A4	HBEGF	-2.16178	SBK1	FCHSD1	-1.84403	WIZ	EHMT2	1.6151	UBE2T	MGRN1	-1.44732
PPP1CC	CDKN2A	-2.1611	MGMT	CSNK2A1	-1.83953	NR3C1	CEBPA	-1.60897	KIAA1875	FBXW7	-1.4412
WEE1	SFN	2.16001	SMAD3	FLI1	-1.83661	GRB2	CCKBR	-1.60867	EPHA6	EFNA4	-1.42596
TSC22D1	PRPF19	2.15781	SNX5	FANCA	-1.82308	PRNP	AIFM3	1.60514	YWHAG	BRAF	-1.41958
REN	CTSB	2.15502	SOCS6	INSR	1.81969	GPR37	DNAJA1	-1.60479	RELB	NUDT21	-1.41788
TSHR	TSHB	-2.15319	WASF1	IL12A	-1.81856	USP20	GPT2	1.60231	PDIA3	ITGA3	1.41489
RBL1	E2F4	2.1474	UBQLN4	PNMA1	1.81773	BUB1B	AP3B1	1.59916	YWHAQ	EPB41L1	1.41055
EMILIN3	CXXC1	2.14352	WDR16	CCT4	1.81663	MLH1	IGKC	-1.58754	INHBA	ACVR2B	-1.40532
PAK2	KDM2A	-2.13799	PARD6A	CDC42	-1.81615	PRKAR2A	AKAP1	1.58431	RGS20	PMVK	-1.4049
MEPCE	CCT8	2.13213	NEDD4	ANXA13	1.80989	PAEP	A2M	1.5745	FBXW7	FAM101A	1.40095
SNX6	ACVR2B	2.12985	RAPGEF1	ABL1	-1.80926	RBM39	ESR1	1.57365	HMGA1	CEBPB	-1.40053
NEDD4	ARRB1	2.12835	IFI16	ID2	-1.80674	RAP1A	RAF1	-1.55768	IKBKAP	CDKN2B	-1.39758
CTNNA1	APC	-2.12643	ITGB1	CRKL	-1.80451	PTPN1	ESR1	1.54554	POLR3F	BRF1	-1.39422
EIF6	EIF3I	2.12445	CDC6	ATRIP	1.79784	TRIM27	PIAS2	-1.5436	CCL27	CCBP2	-1.39014
UBAC1	MED7	-2.12376	SMAD2	EIF3L	1.79428	PA2G4	NCL	-1.54122	GTF3A	FYN	-1.39006
INHBA	ACVR2B	-2.1236	COIL	CEP76	1.79106	GLRX	ATP7B	-1.53883	TIAM1	PRKCA	1.38391
USP9X	TSC22D1	-2.11953	ENO2	C16orf45	-1.79045	VCL	CLTC	1.53596	TAZ	ARNT	1.38139
MYD88	IRAK3	-2.11011	LTBP1	FBN2	1.78714	VTI1B	NSF	-1.5325	UNC119	FYN	-1.381
