# Supplementary material for: Dynamic protein interaction modules in human hepatocellular carcinoma progression
Source: BMC Syst Biol. 2013 Dec 9;7(Suppl 5):S2. doi: 10.1186/1752-0509-7-S5-S2 (PMC4029569; doi:10.1186/1752-0509-7-S5-S2)
Supplement: Additional file 4 — Edge statistics of transition-wise differential co-expression protein subnetworks. This file includes the statistics associated with all edges of the transition-wise differential co-expression subnetworks. [file 1752-0509-7-S5-S2-S4.xlsx]

## Sheet: Normal - Cirrhosis.links
Table A. Differentially co-expressed PPIs included in the Normal - Cirrhosis subnetwork.
gene1	gene2	dC	dC.rank	DC type	cor1	cor2	seed	max.absolute.Cor
HIPK2	PTCH1	2.66682	5	Strengthen	0.116251	0.992387	YES	0.992387
CHAF1B	ASF1B	2.29032	28	Strengthen	0.169932	0.985563	YES	0.985563
MTA1	HDAC1	-1.88746	203	Weaken	0.985074	0.506267	NO	0.985074
CXCR2	CXCR1	2.04741	90	Strengthen	0.308714	0.982555	NO	0.982555
CHL1	YWHAG	-2.41586	16	Weaken	0.979647	-0.126467	YES	0.979647
SIT1	LCK	2.5032	9	Strengthen	-0.257986	0.977554	YES	0.977554
PMS1	CUL3	2.43351	14	Strengthen	-0.977248	0.198432	YES	0.977248
CYTH2	ARRB2	1.65359	580	Strengthen	0.511835	0.976628	NO	0.976628
FASLG	LCK	1.93632	156	Strengthen	0.176349	0.971286	NO	0.971286
PPARD	RXRB	-2.79395	1	Weaken	0.969904	-0.606448	YES	0.969904
BAG2	SRRM2	-1.82498	275	Weaken	0.96641	0.206863	NO	0.96641
MAP3K8	HSPA8	-1.9304	163	Weaken	0.964671	0.0786315	NO	0.964671
FASLG	HCK	1.92724	168	Strengthen	0.00634003	0.959022	NO	0.959022
BCR	CRKL	1.77251	350	Strengthen	0.143408	0.957662	NO	0.957662
BRAF	YWHAG	-1.88141	210	Weaken	0.953986	-0.00705964	NO	0.953986
APC	HGS	1.7877	323	Strengthen	0.0824804	0.953628	NO	0.953628
HNRNPF	APC	1.88286	208	Strengthen	-0.021	0.95285	NO	0.95285
RIT1	NF2	-2.03505	95	Weaken	0.952248	-0.177782	NO	0.952248
AKAP13	GNAQ	-1.92877	165	Weaken	0.952146	-0.074366	NO	0.952146
HNRNPAB	YWHAG	-1.61853	684	Weaken	0.948453	0.19509	NO	0.948453
ATRIP	CDC6	-1.93729	155	Weaken	0.133845	-0.947078	NO	0.947078
MARS	MDM2	-1.93192	161	Weaken	0.946871	-0.130545	NO	0.946871
ECHS1	GRB2	2.26583	33	Strengthen	-0.436968	0.946531	YES	0.946531
ZFP106	APC	1.7967	311	Strengthen	-0.0042391	0.94602	NO	0.94602
CYTH2	APC	2.00369	121	Strengthen	-0.221687	0.944507	NO	0.944507
PTHLH	ARRB1	-2.74146	3	Weaken	0.94443	-0.74602	YES	0.94443
DAB1	LRP2	-1.84732	242	Weaken	0.0765743	-0.943675	NO	0.943675
XRCC1	CSNK2A1	-2.07272	80	Weaken	0.938763	-0.332107	NO	0.938763
PLCG2	PLXNB1	1.83636	254	Strengthen	-0.111561	0.938383	NO	0.938383
PPFIA3	PIK3R1	-2.5811	6	Weaken	0.936023	-0.704493	YES	0.936023
CHAF1A	YWHAZ	1.79834	309	Strengthen	-0.100227	0.93513	NO	0.93513
LBR	YWHAG	-1.58637	776	Weaken	0.933337	0.097	NO	0.933337
MT2A	PAK2	-2.02941	102	Weaken	0.932867	-0.335821	NO	0.932867
SIRT2	EP300	2.30166	27	Strengthen	-0.931417	0.559895	YES	0.931417
DAB1	CRKL	-2.00851	114	Weaken	0.327639	-0.931331	NO	0.931331
DMRTB1	SORBS3	-2.26816	31	Weaken	0.930936	-0.539032	YES	0.930936
TBRG4	PTN	1.92586	169	Strengthen	-0.255067	0.930892	NO	0.930892
CDK3	E2F1	-2.02908	103	Weaken	0.930656	-0.350325	NO	0.930656
NSF	ARRB1	1.79096	317	Strengthen	-0.127736	0.930556	NO	0.930556
TOB1	HNRNPF	1.70488	483	Strengthen	-0.0481246	0.929774	NO	0.929774
RRAD	CSNK2A1	-1.52847	978	Weaken	0.928972	0.121755	NO	0.928972
CDK20	CCNH	1.92491	170	Strengthen	-0.27513	0.927822	NO	0.927822
PARD6A	CDC42	2.09933	70	Strengthen	-0.428247	0.927693	NO	0.927693
CALM1	CSNK2A2	2.20705	42	Strengthen	-0.925753	0.522093	YES	0.925753
AES	GABARAP	-2.09614	71	Weaken	0.439039	-0.925361	NO	0.925361
NRIP1	MAP3K7	1.55389	887	Strengthen	0.0684102	0.924973	NO	0.924973
AZGP1	APC	1.70518	482	Strengthen	-0.0848799	0.924637	NO	0.924637
TMEM102	YWHAG	-1.71083	465	Weaken	0.92372	-0.0967307	NO	0.92372
NSF	SNAP29	-1.61071	709	Weaken	0.00463038	-0.922578	NO	0.922578
PPP1CC	CDKN2A	-2.1611	49	Weaken	0.50872	-0.921683	YES	0.921683
SLC1A5	TNFRSF1A	1.88083	211	Strengthen	-0.27856	0.920868	NO	0.920868
BCR	HCK	1.86281	229	Strengthen	-0.265472	0.920275	NO	0.920275
ARRB1	CXCR2	-1.83652	253	Weaken	0.262809	-0.916611	NO	0.916611
RNPS1	CSNK2A1	-1.8971	195	Weaken	0.915384	-0.325084	NO	0.915384
MEPCE	CCT8	2.13213	57	Strengthen	-0.912019	0.53186	YES	0.912019
PLK1	TSC1	-1.64007	615	Weaken	0.911825	-0.10147	NO	0.911825
CDC45	CIAO1	-2.23792	38	Weaken	0.60517	-0.911556	YES	0.911556
P2RX7	GRB2	-1.63485	630	Weaken	0.111918	-0.909126	NO	0.909126
DAB1	ITGB7	-1.90698	187	Weaken	0.368145	-0.90882	NO	0.90882
KCNJ1	IL16	-1.67157	552	Weaken	0.908758	-0.150084	NO	0.908758
PLCB1	GNAQ	-1.87793	213	Weaken	0.905927	-0.35714	NO	0.905927
MCM3	TSC22D1	1.73778	412	Strengthen	-0.905873	0.229586	NO	0.905873
GTF2A1L	CSNK2A2	-1.92735	167	Weaken	0.407171	-0.904266	NO	0.904266
E2F1	HDAC1	-1.66254	565	Weaken	0.903486	-0.169994	NO	0.903486
XPA	MSH2	2.57243	7	Strengthen	-0.903414	0.793917	YES	0.903414
CDC6	CDKN2A	1.66987	554	Strengthen	-0.177829	0.903349	NO	0.903349
PEX19	ABCD2	-1.86901	222	Weaken	0.362023	-0.903287	NO	0.903287
PPP1R3D	PPP1CC	1.86848	223	Strengthen	-0.36438	0.902688	NO	0.902688
DAPK1	TRADD	1.75883	365	Strengthen	-0.901587	0.271235	NO	0.901587
YWHAG	CHEK1	-1.76107	362	Weaken	0.900682	-0.277757	NO	0.900682
PSMC6	PSMC3	-2.04962	88	Weaken	0.89957	-0.522416	NO	0.89957
IKBKG	LCK	1.62401	665	Strengthen	-0.153172	0.899506	NO	0.899506
CDKN2A	PEX19	-1.93175	162	Weaken	0.433343	-0.899146	NO	0.899146
ITCH	ARRB1	-2.75588	2	Weaken	0.898895	-0.858981	YES	0.898895
MAP4K5	CRKL	-1.61228	704	Weaken	0.155638	-0.89675	NO	0.89675
NUPL1	APC	-1.89096	199	Weaken	0.410104	-0.89672	NO	0.89672
PPP1CB	CDKN2A	-1.77234	351	Weaken	0.314854	-0.894983	NO	0.894983
CTNNA1	APC	-2.12643	60	Weaken	0.593857	-0.894265	YES	0.894265
FCGR2A	HCK	1.6476	593	Strengthen	-0.215738	0.891342	NO	0.891342
HUWE1	CDKN2A	-1.78059	340	Weaken	0.33946	-0.891072	NO	0.891072
MCTS1	VHL	-2.23619	39	Weaken	0.890376	-0.670942	YES	0.890376
MAP3K1	CCT8	1.89536	196	Strengthen	-0.890152	0.440382	NO	0.890152
USP53	TRAF2	-1.81661	282	Weaken	0.889214	-0.378625	NO	0.889214
SFXN1	TSC22D1	-1.65855	573	Weaken	0.888256	-0.240167	NO	0.888256
PPP1R1B	CSNK2A2	-1.63155	638	Weaken	0.220165	-0.887009	NO	0.887009
TH	CSNK2A1	-1.71486	454	Weaken	0.884684	-0.307645	NO	0.884684
KDM2A	PAK2	-2.13799	56	Weaken	0.884434	-0.630485	YES	0.884434
LGALS3BP	MAP3K8	-1.66673	557	Weaken	0.883023	-0.2705	NO	0.883023
C1orf216	PSMC6	1.76728	355	Strengthen	-0.3645	0.882113	NO	0.882113
TRHR	ARRB1	-1.99734	123	Weaken	0.54896	-0.881051	NO	0.881051
PSKH1	CDC6	1.74068	410	Strengthen	-0.356073	0.878304	NO	0.878304
FASLG	SORBS3	-1.71327	460	Weaken	0.877896	-0.333499	NO	0.877896
TSC1	YWHAZ	-1.90197	191	Weaken	0.877612	-0.49048	NO	0.877612
SRCAP	EP300	-1.55264	893	Weaken	0.877437	-0.18593	NO	0.877437
TLX1	PPP1CC	-1.69237	503	Weaken	0.319542	-0.876679	NO	0.876679
TEC	FASLG	1.79001	318	Strengthen	-0.40516	0.876441	NO	0.876441
CDC45	MCM6	-1.83028	265	Weaken	0.438635	-0.876334	NO	0.876334
PLAU	ST14	1.54679	911	Strengthen	-0.87597	0.18641	NO	0.87597
CPSF2	RNPS1	2.02377	106	Strengthen	-0.584264	0.875196	NO	0.875196
PSME4	PSMC6	-2.23533	40	Weaken	0.706803	-0.875126	YES	0.875126
POM121	APC	-1.63718	624	Weaken	0.27541	-0.875105	NO	0.875105
TSPYL2	SMAD2	1.59951	740	Strengthen	-0.242781	0.874474	NO	0.874474
PIK3C2B	GRB2	-2.26772	32	Weaken	0.725366	-0.873781	YES	0.873781
PPP1R12A	MAP3K3	1.67302	548	Strengthen	-0.873615	0.313907	NO	0.873615
CDC45	CDKN2A	1.84155	248	Strengthen	-0.459052	0.872972	NO	0.872972
CSNK2A2	CSNK2A1	-2.05173	86	Weaken	0.870174	-0.615629	NO	0.870174
PTPRB	MAPK3	-1.60235	732	Weaken	0.869335	-0.265482	NO	0.869335
PSMC6	CCDC85B	-1.92881	164	Weaken	0.5377	-0.868734	NO	0.868734
WDR26	CUL4A	1.82151	278	Strengthen	-0.458277	0.868362	NO	0.868362
AXIN1	SMAD2	-1.67682	538	Weaken	0.866356	-0.343922	NO	0.866356
CYTH2	ARRB1	-1.64236	611	Weaken	0.316952	-0.86531	NO	0.86531
STRN	CCT8	1.52482	997	Strengthen	-0.864851	0.2094	NO	0.864851
CNTFR	GRB2	1.75424	379	Strengthen	-0.419982	0.863404	NO	0.863404
PDCD6IP	GABARAP	1.58573	779	Strengthen	-0.272352	0.863344	NO	0.863344
BDKRB1	GNAQ	2.08654	74	Strengthen	-0.862894	0.653841	NO	0.862894
SLC27A2	YWHAZ	-1.77871	344	Weaken	0.44362	-0.862232	NO	0.862232
RCN2	TNFRSF1B	-1.94118	152	Weaken	0.862221	-0.564385	NO	0.862221
PRDM2	SRC	1.58254	787	Strengthen	-0.859729	0.282348	NO	0.859729
TLE1	ATN1	1.59115	761	Strengthen	-0.291167	0.859469	NO	0.859469
PPP1CC	HDAC1	-1.80426	303	Weaken	0.477621	-0.857642	NO	0.857642
PPP1CC	BRCA1	-1.61676	694	Weaken	0.323936	-0.856678	NO	0.856678
SAP30BP	MEPCE	-1.62783	655	Weaken	0.33419	-0.856562	NO	0.856562
PLCG2	HCK	-1.76464	358	Weaken	0.451702	-0.855898	NO	0.855898
MAGEB2	SRRM2	-1.86373	228	Weaken	0.855384	-0.528348	NO	0.855384
BRAF	PRKCE	-1.62598	662	Weaken	0.340866	-0.854043	NO	0.854043
ADRB2	ARRB1	-1.64527	600	Weaken	0.362871	-0.85246	NO	0.85246
CRTC2	YWHAG	-1.57918	797	Weaken	0.852395	-0.304373	NO	0.852395
MAFG	CHD3	-1.62144	672	Weaken	0.345382	-0.851408	NO	0.851408
RNF8	CCDC85B	1.9546	145	Strengthen	-0.851302	0.600379	NO	0.851302
DVL1	ARRB1	-1.78112	339	Weaken	0.479098	-0.850873	NO	0.850873
HOXA10	SIRT2	-1.59744	747	Weaken	0.328634	-0.849998	NO	0.849998
PDCD6IP	SRC	-2.35507	17	Weaken	0.803622	-0.847246	YES	0.847246
TCEB2	TSC22D1	-1.74312	404	Weaken	0.84547	-0.46453	NO	0.84547
TSC22D1	HSPB1	2.0342	97	Strengthen	-0.8441	0.663441	NO	0.8441
EP300	PAK2	1.7553	377	Strengthen	-0.842051	0.483179	NO	0.842051
C2orf47	TSC22D1	-1.63445	634	Weaken	0.841797	-0.386041	NO	0.841797
CDC25A	YWHAZ	1.80797	295	Strengthen	-0.841266	0.52447	NO	0.841266
ARRB1	MDM2	1.88735	204	Strengthen	-0.841263	0.579608	NO	0.841263
GABARAPL2	ATG5	-1.58095	790	Weaken	0.838054	-0.350791	NO	0.838054
JAG2	ATN1	-1.7555	375	Weaken	0.496949	-0.836755	NO	0.836755
NEDD4	ARRB1	2.12835	59	Strengthen	-0.836651	0.72516	YES	0.836651
SUMO2	HDAC4	1.76088	363	Strengthen	-0.503025	0.835938	NO	0.835938
IGF1R	PIK3R1	2.31652	23	Strengthen	-0.834845	0.804981	YES	0.834845
FCGR2C	FYN	-2.02678	104	Weaken	0.834583	-0.677093	NO	0.834583
TCEB1	TSC22D1	1.80508	300	Strengthen	-0.541651	0.833226	NO	0.833226
NUDT9	MDM2	-1.78195	336	Weaken	0.832845	-0.525999	NO	0.832845
ESR1	HDAC3	1.71826	446	Strengthen	-0.832291	0.479793	NO	0.832291
MEPCE	CSNK2A2	-1.95829	143	Weaken	0.645103	-0.83102	NO	0.83102
GANAB	MCC	1.87627	215	Strengthen	-0.83098	0.594742	NO	0.83098
DPM1	TSC22D1	1.65747	576	Strengthen	-0.830145	0.437286	NO	0.830145
HGF	ST14	1.65224	584	Strengthen	-0.82912	0.43571	NO	0.82912
MTA1	ESR1	-1.90616	189	Weaken	0.828693	-0.618278	NO	0.828693
IGF2BP2	MEPCE	1.75834	368	Strengthen	-0.521281	0.827529	NO	0.827529
CCNH	ESR1	-1.62683	660	Weaken	0.826567	-0.421598	NO	0.826567
TPR	NUP153	-1.78732	324	Weaken	0.545129	-0.826152	NO	0.826152
HIRIP3	CSNK2A1	-1.71713	447	Weaken	0.496764	-0.824954	NO	0.824954
TLX1	MEIS1	1.7733	348	Strengthen	-0.824699	0.53845	NO	0.824699
SLC34A1	PEX19	1.86256	230	Strengthen	-0.599291	0.82444	NO	0.82444
CD7	PIK3R1	1.85934	233	Strengthen	-0.822971	0.600154	NO	0.822971
KDM2A	CDC42	-1.71383	458	Weaken	0.822595	-0.499798	NO	0.822595
KRTCAP2	TSC22D1	1.95357	147	Strengthen	-0.822208	0.658397	NO	0.822208
CTF1	EP300	-1.72395	435	Weaken	0.821409	-0.510069	NO	0.821409
HIPK2	TLE1	2.30294	26	Strengthen	-0.815432	0.821012	YES	0.821012
PACSIN3	ADAM12	1.8126	289	Strengthen	-0.574226	0.820646	NO	0.820646
NUP153	SMAD2	1.78885	320	Strengthen	-0.820365	0.558681	NO	0.820365
PRPF19	TSC22D1	2.15781	51	Strengthen	-0.817875	0.764703	YES	0.817875
RANGAP1	SUMO2	1.63142	640	Strengthen	-0.817025	0.449133	NO	0.817025
DOCK1	SRC	1.81302	287	Strengthen	-0.585097	0.815367	NO	0.815367
PSMD10	PSMC6	1.72381	436	Strengthen	-0.813455	0.527482	NO	0.813455
ARRB2	ARRB1	-1.59367	754	Weaken	0.427488	-0.813351	NO	0.813351
PSMD1	APC	1.66521	561	Strengthen	-0.485355	0.812808	NO	0.812808
SNAP29	STX1A	1.58823	769	Strengthen	-0.424739	0.812645	NO	0.812645
TJP1	GRB2	-1.61705	692	Weaken	0.448491	-0.812465	NO	0.812465
SPOP	RXRB	-1.66391	562	Weaken	0.81053	-0.489451	NO	0.81053
NRBP1	TSC22D1	2.0208	107	Strengthen	-0.809302	0.714247	NO	0.809302
PPBP	CSNK2A1	1.82423	276	Strengthen	-0.808557	0.605247	NO	0.808557
TFG	MAP3K3	-1.79188	315	Weaken	0.808472	-0.584507	NO	0.808472
ARRB1	ADRBK1	-1.86625	227	Weaken	0.631635	-0.808304	NO	0.808304
IRF5	XPO1	2.03317	99	Strengthen	-0.721765	0.808212	NO	0.808212
PDGFRA	JAK1	1.66107	566	Strengthen	-0.493796	0.807569	NO	0.807569
PPARD	NRIP1	1.69516	499	Strengthen	-0.521898	0.806248	NO	0.806248
L1CAM	PRNP	-1.60034	737	Weaken	0.805838	-0.450477	NO	0.805838
MAP3K3	HAX1	1.5708	827	Strengthen	-0.429042	0.804796	NO	0.804796
TKT	MCC	2.06058	84	Strengthen	-0.741585	0.802853	NO	0.802853
HIPK2	SP100	-2.06323	82	Weaken	0.744325	-0.801618	NO	0.801618
RTN4	SRC	-1.5989	741	Weaken	0.460405	-0.800885	NO	0.800885
BOP1	ARRB1	1.74689	397	Strengthen	-0.800758	0.569085	NO	0.800758
GRM4	CALM1	-1.52739	985	Weaken	0.800232	-0.403757	NO	0.800232
RORB	APC	1.73946	411	Strengthen	-0.567166	0.799103	NO	0.799103
SRRM2	GRB2	1.68289	527	Strengthen	-0.528202	0.798784	NO	0.798784
ISL1	ESR1	-1.60292	731	Weaken	0.798262	-0.469256	NO	0.798262
GABARAPL2	STK4	-1.61761	690	Weaken	0.797932	-0.481334	NO	0.797932
HDAC10	PPP1CC	-1.79323	313	Weaken	0.797003	-0.606196	NO	0.797003
GAB1	PIK3R1	1.90472	190	Strengthen	-0.79639	0.672915	NO	0.79639
PDGFRA	PIK3R1	-1.61122	706	Weaken	0.796249	-0.479968	NO	0.796249
UBL4A	MAP3K3	-1.6393	617	Weaken	0.501898	-0.79595	NO	0.79595
SP3	E2F1	1.70615	478	Strengthen	-0.795944	0.550226	NO	0.795944
ESR1	HDAC4	1.56913	833	Strengthen	-0.795862	0.44777	NO	0.795862
PPARD	EP300	1.61795	689	Strengthen	-0.7957	0.486272	NO	0.7957
PPP1R12A	IL16	-1.6575	575	Weaken	0.516092	-0.795598	NO	0.795598
DFFA	YWHAG	-1.62825	654	Weaken	0.79276	-0.500095	NO	0.79276
PLCG2	LYN	-1.61357	700	Weaken	0.489602	-0.79247	NO	0.79247
TSC22D1	USP9X	-2.11953	64	Weaken	0.781694	-0.789392	YES	0.789392
RPS2	MEPCE	1.60593	720	Strengthen	-0.490253	0.789288	NO	0.789288
ARCN1	PAN2	1.7415	408	Strengthen	-0.788007	0.588488	NO	0.788007
HSPA8	SP1	-1.65009	588	Weaken	0.525526	-0.788006	NO	0.788006
TOR1AIP2	TSC22D1	-2.0352	94	Weaken	0.748343	-0.787958	NO	0.787958
PTPN4	PIK3R1	1.98013	127	Strengthen	-0.787833	0.723256	NO	0.787833
CDC45	CDKN1A	1.58673	774	Strengthen	-0.480606	0.786792	NO	0.786792
MCM3	MCC	1.81515	285	Strengthen	-0.637598	0.786059	NO	0.786059
SP3	ESR1	2.10254	68	Strengthen	-0.785882	0.778664	NO	0.785882
PLAU	LRP2	-1.96653	134	Weaken	0.785685	-0.719438	NO	0.785685
TPR	APC	-1.79538	312	Weaken	0.626603	-0.785503	NO	0.785503
SETDB1	SUMO2	-2.08039	75	Weaken	0.785179	-0.770539	NO	0.785179
AKAP13	ESR1	1.63151	639	Strengthen	-0.784432	0.518814	NO	0.784432
BIRC5	PPP1CC	-1.97884	128	Weaken	0.784249	-0.72709	NO	0.784249
CCT8	YWHAZ	1.51847	1033	Strengthen	-0.783722	0.432952	NO	0.783722
RIT1	CUL3	2.09417	72	Strengthen	-0.782166	0.779168	NO	0.782166
PPM1L	MAP3K7	1.61483	697	Strengthen	-0.78114	0.512815	NO	0.78114
UGGT1	MCC	1.5771	805	Strengthen	-0.780465	0.485796	NO	0.780465
ESR1	HDAC1	-1.58624	778	Weaken	0.780302	-0.493063	NO	0.780302
FOSL1	CREBBP	-1.7829	334	Weaken	0.779315	-0.628708	NO	0.779315
ECHS1	MCC	-1.54035	932	Weaken	0.779239	-0.459692	NO	0.779239
CCDC85B	NRIP1	1.71648	451	Strengthen	-0.77865	0.587964	NO	0.77865
FGFR2	YWHAZ	-1.83306	260	Weaken	0.659969	-0.778006	NO	0.778006
RNPS1	PFDN1	1.72991	424	Strengthen	-0.776583	0.600039	NO	0.776583
SLIT1	ATN1	1.848	240	Strengthen	-0.77472	0.67287	NO	0.77472
PDCL	IKBKG	1.57169	823	Strengthen	-0.498302	0.771751	NO	0.771751
FCGR2C	GRB2	-1.58465	783	Weaken	0.769581	-0.511935	NO	0.769581
SLC25A11	CDKN1A	1.66542	560	Strengthen	-0.570096	0.768949	NO	0.768949
HIPK2	MAP3K7	1.64497	603	Strengthen	-0.556697	0.768618	NO	0.768618
TJP1	ACTA1	-1.89178	198	Weaken	0.703965	-0.768505	NO	0.768505
ARRB1	YY1	1.85401	237	Strengthen	-0.68452	0.768413	NO	0.768413
XPA	FOSL1	1.95186	149	Strengthen	-0.767197	0.734477	NO	0.767197
DCP1A	YWHAG	-1.75396	382	Weaken	0.629439	-0.767194	NO	0.767194
GPR25	MAP3K7	-1.96441	135	Weaken	0.765976	-0.741539	NO	0.765976
UNC5C	DAPK1	1.76846	354	Strengthen	-0.765863	0.640024	NO	0.765863
PLCG2	PIK3R1	1.71365	459	Strengthen	-0.764889	0.608008	NO	0.764889
XPO1	APC	-1.84553	244	Weaken	0.684738	-0.764748	NO	0.764748
MAP3K3	CCT8	1.69022	510	Strengthen	-0.763869	0.594617	NO	0.763869
EPAS1	APC	-1.85067	239	Weaken	0.688874	-0.763629	NO	0.763629
RARA	ESR1	1.76479	357	Strengthen	-0.762449	0.642696	NO	0.762449
RCN2	MAP3K1	-1.52749	984	Weaken	0.761745	-0.483183	NO	0.761745
KIF1C	CSNK2A2	-1.88346	206	Weaken	0.757245	-0.713233	NO	0.757245
CIRBP	PRNP	-1.63551	628	Weaken	0.569842	-0.756603	NO	0.756603
PDLIM5	TRIM39	1.58289	785	Strengthen	-0.534657	0.755758	NO	0.755758
VPS35	GABARAPL2	1.54571	917	Strengthen	-0.754216	0.510233	NO	0.754216
PPP1CC	BCL2L1	-1.91978	177	Weaken	0.734073	-0.754052	NO	0.754052
SP140	SIRT2	-1.64483	605	Weaken	0.753504	-0.580896	NO	0.753504
TRA2A	YWHAG	-1.75539	376	Weaken	0.752219	-0.651181	NO	0.752219
TEC	ARHGEF12	-1.6923	504	Weaken	0.617526	-0.749274	NO	0.749274
TSC22D1	CUL4A	1.6285	652	Strengthen	-0.576763	0.749099	NO	0.749099
ARCN1	TSC22D1	-1.70671	477	Weaken	0.748058	-0.628043	NO	0.748058
PPP1CC	HDAC8	-1.68693	518	Weaken	0.616846	-0.747398	NO	0.747398
RNF139	VHL	1.62945	645	Strengthen	-0.746815	0.580846	NO	0.746815
HIST1H2AG	YWHAZ	1.76266	360	Strengthen	-0.664466	0.745121	NO	0.745121
RIT1	SMAD2	1.57828	799	Strengthen	-0.549469	0.744571	NO	0.744571
TAC3	PTN	1.57538	811	Strengthen	-0.549081	0.743526	NO	0.743526
PTPN11	TNFRSF1A	-1.61468	698	Weaken	0.576231	-0.743329	NO	0.743329
PPP2R5A	APC	-1.6004	736	Weaken	0.567467	-0.742764	NO	0.742764
ZNF76	HDAC1	1.80667	298	Strengthen	-0.691111	0.742754	NO	0.742754
HMGA2	CSNK2A2	-1.62872	651	Weaken	0.586395	-0.742743	NO	0.742743
WBP11	PPP1CB	-1.59242	758	Weaken	0.563595	-0.741738	NO	0.741738
PRNP	GRB2	-1.83505	258	Weaken	0.741599	-0.706932	NO	0.741599
CNTFR	CRK	1.72861	426	Strengthen	-0.650986	0.740507	NO	0.740507
RAPGEF2	SORBS3	-1.83154	263	Weaken	0.706395	-0.740501	NO	0.740501
CHAF1B	CHAF1A	-1.67206	550	Weaken	0.619095	-0.739115	NO	0.739115
ADAM12	GRB2	1.72786	428	Strengthen	-0.652739	0.738786	NO	0.738786
PRMT2	ESR1	-1.5901	764	Weaken	0.738685	-0.566612	NO	0.738685
TSC22D1	DDB1	1.81973	280	Strengthen	-0.73865	0.702507	NO	0.73865
TPR	SUMO2	1.58825	768	Strengthen	-0.570175	0.735436	NO	0.735436
TUBA3C	TRADD	-1.85577	235	Weaken	0.724585	-0.73455	NO	0.73455
PDLIM5	PRKCE	-1.6041	726	Weaken	0.733617	-0.583386	NO	0.733617
MSH3	MSH2	-1.5523	895	Weaken	0.549359	-0.732839	NO	0.732839
TJP2	SRRM2	-1.62067	678	Weaken	0.732431	-0.595868	NO	0.732431
2013-09-02	SRRM2	-1.62209	669	Weaken	0.597847	-0.731665	NO	0.731665
PRKCSH	GANAB	1.73405	420	Strengthen	-0.730881	0.665954	NO	0.730881
APC	YWHAZ	-1.61028	712	Weaken	0.599702	-0.724758	NO	0.724758
DAPK1	MAPK3	-1.70809	473	Weaken	0.660667	-0.72309	NO	0.72309
NRIP1	TRAF2	1.61522	695	Strengthen	-0.605596	0.722706	NO	0.722706
ESR1	AR	-1.81642	284	Weaken	0.718851	-0.721687	NO	0.721687
CHD3	PTN	-1.62431	664	Weaken	0.720927	-0.613642	NO	0.720927
LMO4	ESR1	1.81281	288	Strengthen	-0.719975	0.718831	NO	0.719975
C18orf56	PRNP	-1.59867	743	Weaken	0.719321	-0.599543	NO	0.719321
NDUFA9	TSC22D1	1.55471	885	Strengthen	-0.570662	0.719307	NO	0.719307
TRADD	HSPA8	-1.59404	753	Weaken	0.59664	-0.719266	NO	0.719266
MAFG	CREBBP	-1.5705	829	Weaken	0.584771	-0.716696	NO	0.716696
HOXB4	EP300	-1.54794	906	Weaken	0.569852	-0.716609	NO	0.716609
DDX21	SUMO2	-1.57652	808	Weaken	0.589279	-0.71628	NO	0.71628
TXN	VHL	1.67885	535	Strengthen	-0.652095	0.716257	NO	0.716257
TBRG4	TSC22D1	1.74613	399	Strengthen	-0.691855	0.713671	NO	0.713671
TUBB	SUMO2	-1.77667	346	Weaken	0.710067	-0.711073	NO	0.711073
TNFRSF1A	JAK1	1.54661	912	Strengthen	-0.583246	0.706039	NO	0.706039
TRIM39	FYN	1.65135	585	Strengthen	-0.652421	0.70231	NO	0.70231
GART	IKBKG	-1.54658	913	Weaken	0.588943	-0.701643	NO	0.701643
SIRT2	RTN4	1.61818	687	Strengthen	-0.701585	0.633813	NO	0.701585
CTBP2	EP300	1.64493	604	Strengthen	-0.654717	0.696988	NO	0.696988
SRC	HCK	1.58924	767	Strengthen	-0.627328	0.692239	NO	0.692239
PLCB1	MAPK3	-1.62929	646	Weaken	0.692058	-0.651211	NO	0.692058
TKT	ATG5	1.55239	894	Strengthen	-0.690712	0.606314	NO	0.690712
YY1	EP300	1.54652	914	Strengthen	-0.604297	0.689307	NO	0.689307
BCL11B	SP1	-1.5726	819	Weaken	0.621962	-0.688132	NO	0.688132
MBD3	SRRM2	1.60667	719	Strengthen	-0.649833	0.681367	NO	0.681367
CSNK2A2	PTPN1	-1.52009	1015	Weaken	0.67797	-0.601022	NO	0.67797
IGF1R	ARHGEF12	1.55656	879	Strengthen	-0.677667	0.624149	NO	0.677667
SRY	AR	1.57742	804	Strengthen	-0.638723	0.675833	NO	0.675833
2013-09-02	VHL	1.58658	775	Strengthen	-0.675034	0.644977	NO	0.675034
VCP	MCC	1.56438	848	Strengthen	-0.633411	0.673594	NO	0.673594
RIT1	GRB2	1.58722	772	Strengthen	-0.658195	0.66269	NO	0.66269
PIK3R2	HCK	-1.57128	825	Weaken	0.655236	-0.656626	NO	0.656626
Table B. Differentially co-expressed PPIs included in the Cirrhosis-Dysplasia subnetwork.
gene1	gene2	dC	dC.rank	DC type	cor1	cor2	seed	max.absolute.Cor
CXCR2	CXCR1	-1.57867	228	Weaken	0.982555	0.657195	NO	0.982555
ITGB1	CRKL	-1.80451	60	Weaken	0.977543	0.409075	YES	0.977543
CYTH2	ARRB2	-1.56005	247	Weaken	0.976628	0.577536	NO	0.976628
EIF3I	EIF6	-2.00648	20	Weaken	0.971805	0.116756	YES	0.971805
CCAR1	EEF1D	-1.74248	88	Weaken	0.97158	0.360325	NO	0.97158
CXCR2	GTF3A	1.58735	215	Strengthen	0.480556	0.971089	NO	0.971089
FIBP	EIF6	-2.24885	4	Weaken	0.969442	-0.164406	YES	0.969442
BCR	CRKL	-1.59363	205	Weaken	0.957662	0.312471	NO	0.957662
HNRNPF	APC	-2.00725	19	Weaken	0.95285	-0.144373	YES	0.95285
EEF1D	EIF6	-1.45996	427	Weaken	0.949561	0.351661	NO	0.949561
IRF2	BRD7	1.89373	39	Strengthen	-0.947062	0.0909967	YES	0.947062
ZFP106	APC	-1.40524	571	Weaken	0.94602	0.368967	NO	0.94602
CADPS2	UBE2D3	-1.72626	92	Weaken	0.945828	0.0642925	NO	0.945828
TXLNB	STX1A	-1.75534	82	Weaken	0.944908	0.0266361	NO	0.944908
CYTH2	APC	-1.54209	269	Weaken	0.944507	0.23187	NO	0.944507
KLF5	GTF2F2	1.88281	40	Strengthen	-0.131628	0.941422	YES	0.941422
ZNRD1	GFI1B	-1.91229	37	Weaken	0.936342	-0.201956	YES	0.936342
NSF	STX1A	1.52827	294	Strengthen	-0.936219	-0.176384	NO	0.936219
SCNN1B	STX1A	-1.50772	335	Weaken	0.935325	0.189297	NO	0.935325
TENC1	ITGB1	-1.52451	303	Weaken	0.934595	0.16742	NO	0.934595
NSF	ARRB1	-1.74023	89	Weaken	0.930556	-0.0775542	NO	0.930556
FLI1	SMAD3	-1.83661	50	Weaken	0.929981	-0.176488	YES	0.929981
TOB1	HNRNPF	-1.57209	234	Weaken	0.929774	0.084428	NO	0.929774
APBA1	STX1A	-1.58921	212	Weaken	0.929163	0.0629353	NO	0.929163
RAPGEF1	ABL1	-1.80926	58	Weaken	0.923131	-0.196852	YES	0.923131
NSF	SNAP29	1.96796	25	Strengthen	-0.922578	0.346871	YES	0.922578
EIF3L	SMAD2	1.79428	62	Strengthen	-0.917926	0.21517	YES	0.917926
ZFP106	EEF1D	-1.38302	647	Weaken	0.917693	0.188891	NO	0.917693
ARRB1	CXCR2	1.39728	592	Strengthen	-0.916611	-0.168496	NO	0.916611
BRD7	BRCA1	1.64646	148	Strengthen	-0.911731	0.108341	NO	0.911731
CCAR1	SMURF2	-1.58062	224	Weaken	0.907866	-0.0652831	NO	0.907866
UBE2D3	DAPK3	-1.71401	101	Weaken	0.902397	-0.225111	NO	0.902397
GSTZ1	ABL1	-1.43506	489	Weaken	0.898829	0.0310189	NO	0.898829
CASP8	NCL	-1.97926	23	Weaken	0.897399	-0.478136	YES	0.897399
NUPL1	APC	1.43761	485	Strengthen	-0.89672	-0.0176032	NO	0.89672
CTNNA1	APC	1.9316	35	Strengthen	-0.894265	0.453241	YES	0.894265
EPHA1	SMURF2	1.89925	38	Strengthen	-0.893698	0.429469	YES	0.893698
WWP1	IKBKG	-1.5737	233	Weaken	0.893512	-0.133819	NO	0.893512
GFI1B	BRCA1	1.94415	33	Strengthen	-0.888027	0.486626	YES	0.888027
ANXA13	NEDD4	1.80989	57	Strengthen	-0.884222	0.39279	YES	0.884222
SNAPC1	SNAPC3	1.67912	124	Strengthen	-0.88181	0.286981	NO	0.88181
DTX1	UBE2D3	-1.49212	363	Weaken	0.879696	-0.117163	NO	0.879696
PPM1B	ARRB2	1.63738	159	Strengthen	-0.874055	0.279716	NO	0.874055
RPS25	APC	1.49672	355	Strengthen	-0.870382	0.160661	NO	0.870382
WWP1	PCBD1	1.66175	134	Strengthen	-0.870366	0.315973	NO	0.870366
GFI1B	HGS	1.71876	98	Strengthen	-0.863313	0.390641	NO	0.863313
NEDD4	PRPF8	1.48861	367	Strengthen	-0.859249	0.195588	NO	0.859249
RFWD3	UBE2N	-1.38783	629	Weaken	0.853237	-0.119327	NO	0.853237
EFEMP2	GFI1B	1.53484	282	Strengthen	-0.852161	0.264413	NO	0.852161
STXBP5	STX1A	-1.41624	545	Weaken	0.847549	-0.167263	NO	0.847549
FSHR	CANX	1.47596	395	Strengthen	-0.844788	0.233882	NO	0.844788
PTTG1	CDC27	1.48548	375	Strengthen	-0.842171	0.251384	NO	0.842171
RFWD3	UBE2D3	-1.47024	403	Weaken	0.838984	-0.247277	NO	0.838984
CHMP2A	PCBD1	-1.6128	176	Weaken	0.837289	-0.380604	NO	0.837289
SNAPC1	TBP	-1.39152	614	Weaken	0.177585	-0.837288	NO	0.837288
NUP153	APC	-1.43137	501	Weaken	0.835593	-0.221262	NO	0.835593
RECQL4	EP300	1.59439	203	Strengthen	-0.377994	0.832637	NO	0.832637
MATR3	GFI1B	1.77772	68	Strengthen	-0.829024	0.531842	NO	0.829024
NCKAP5L	APC	1.43307	495	Strengthen	-0.828446	0.24483	NO	0.828446
SCNN1B	NEDD4	1.65803	140	Strengthen	-0.826463	0.447173	NO	0.826463
TPR	NUP153	1.46805	413	Strengthen	-0.826152	0.284121	NO	0.826152
HOXC10	CDC27	1.5027	340	Strengthen	-0.815791	0.343976	NO	0.815791
RNF150	UBE2D3	1.43763	484	Strengthen	-0.814372	0.289259	NO	0.814372
TSPYL2	GFI1B	2.08972	9	Strengthen	-0.742542	0.812246	YES	0.812246
FBLN5	GFI1B	1.54098	273	Strengthen	-0.807998	0.396716	NO	0.807998
SMURF2	CANX	1.59829	201	Strengthen	-0.806535	0.447252	NO	0.806535
TRMT61B	SQSTM1	-1.71409	100	Weaken	0.803139	-0.5418	NO	0.803139
NEDD4	HGS	1.64833	147	Strengthen	-0.801567	0.497023	NO	0.801567
CDC27	ABL1	1.53443	286	Strengthen	-0.797379	0.416173	NO	0.797379
AES	GFI1B	1.45556	438	Strengthen	-0.79688	0.350099	NO	0.79688
SKIL	CDC27	-1.48002	386	Weaken	0.792953	-0.380536	NO	0.792953
HGS	BEGAIN	1.69646	110	Strengthen	-0.792479	0.550015	NO	0.792479
MAGEH1	BRD7	1.43054	503	Strengthen	-0.789888	0.344692	NO	0.789888
EPHA1	EFNA1	1.67701	126	Strengthen	-0.789851	0.541285	NO	0.789851
ITGB1	CANX	1.64846	146	Strengthen	-0.789363	0.521737	NO	0.789363
MET	HGS	1.42705	516	Strengthen	-0.784612	0.353812	NO	0.784612
NEDD4	ARRB2	1.5439	264	Strengthen	-0.784608	0.45156	NO	0.784608
CEBPG	GTF2F2	1.53714	279	Strengthen	-0.449171	0.783157	NO	0.783157
ZNF638	GTF2F2	1.52619	301	Strengthen	-0.781625	0.443564	NO	0.781625
SKIL	NEDD4	-1.65341	142	Weaken	0.781123	-0.540717	NO	0.781123
PPM1B	IKBKG	1.55431	254	Strengthen	-0.780563	0.467993	NO	0.780563
WWP1	SMAD2	-1.38622	635	Weaken	0.774806	-0.339897	NO	0.774806
NCL	HCK	-1.53504	281	Weaken	0.772798	-0.468234	NO	0.772798
PDCL	IKBKG	-1.49548	357	Weaken	0.771751	-0.438877	NO	0.771751
CD2BP2	PRPF8	1.49478	358	Strengthen	-0.765052	0.451428	NO	0.765052
NUP153	BRCA1	-1.583	222	Weaken	0.759477	-0.52847	NO	0.759477
WWP1	SMAD3	-1.38964	623	Weaken	0.754614	-0.38512	NO	0.754614
NCL	PCBD1	1.60447	190	Strengthen	-0.750344	0.558551	NO	0.750344
NFX1	NUP153	1.40428	576	Strengthen	-0.746676	0.412717	NO	0.746676
ADRB2	NEDD4	1.39222	611	Strengthen	-0.745772	0.404366	NO	0.745772
EP300	ABL1	1.41871	536	Strengthen	-0.743604	0.430263	NO	0.743604
APTX	TSPYL2	1.457	434	Strengthen	-0.7383	0.470151	NO	0.7383
UBE2D3	IKBKG	-1.48205	385	Weaken	0.734766	-0.495283	NO	0.734766
GTF2F2	TBP	1.6144	174	Strengthen	-0.727129	0.599131	NO	0.727129
NTSR1	ARRB2	-1.5893	211	Weaken	0.725395	-0.585219	NO	0.725395
AHCYL1	HGS	1.42484	521	Strengthen	-0.719282	0.476683	NO	0.719282
GRIA1	SQSTM1	1.46747	416	Strengthen	-0.716497	0.513201	NO	0.716497
EDA2R	CASP8	-1.42161	529	Weaken	0.693554	-0.513032	NO	0.693554
SMURF2	SQSTM1	1.57956	226	Strengthen	-0.666	0.65043	NO	0.666
NUP153	SMAD3	-1.39205	612	Weaken	0.536052	-0.660362	NO	0.660362
TCF3	NCL	-1.56625	240	Weaken	0.649858	-0.659087	NO	0.659087
DNAJA3	GFI1B	1.51695	315	Strengthen	-0.627807	0.652226	NO	0.652226
KLF5	EP300	1.45057	455	Strengthen	-0.593384	0.645588	NO	0.645588
Table C. Differentially co-expressed PPIs included in the Dysplasia - Early HCC subnetwork.
gene1	gene2	dC	dC.rank	DC type	cor1	cor2	seed	max.absolute.Cor
IFNAR2	STAT1	1.84344	12	Strengthen	-0.925838	0.211752	YES	0.925838
BAD	YWHAZ	-1.25004	372	Weaken	0.911414	0.278241	NO	0.911414
RPLP2	YWHAZ	-1.69972	26	Weaken	0.899886	-0.224228	YES	0.899886
PTPRG	PDGFRB	1.30996	267	Strengthen	-0.897826	-0.149796	NO	0.897826
STAT1	PRKCD	1.89942	10	Strengthen	-0.888132	0.45136	YES	0.888132
KIAA1967	IKBKE	1.18685	557	Strengthen	-0.887621	-0.220084	NO	0.887621
TFAM	IKBKE	-1.33407	232	Weaken	0.887613	0.0763359	NO	0.887613
RNF20	COPS5	1.62502	44	Strengthen	-0.884426	0.225353	YES	0.884426
SRGAP2	YWHAZ	1.34288	218	Strengthen	0.0424914	0.882153	NO	0.882153
TFB1M	TFAM	1.17098	608	Strengthen	-0.881525	-0.208489	NO	0.881525
TELO2	RUVBL1	1.406	148	Strengthen	-0.879511	0.0323877	NO	0.879511
IRS2	PIK3R3	1.44577	112	Strengthen	-0.879	0.0742792	NO	0.879
MAP2K5	YWHAZ	1.16744	622	Strengthen	-0.877921	-0.196593	NO	0.877921
CBLL1	YWHAZ	1.73981	24	Strengthen	-0.876596	0.36178	YES	0.876596
IRS2	YWHAZ	1.66213	37	Strengthen	-0.870525	0.315718	YES	0.870525
BCL2	PML	1.25886	365	Strengthen	-0.8629	-0.0457035	NO	0.8629
PTPN22	PRKCD	-1.38306	171	Weaken	0.860582	-0.0872471	NO	0.860582
CDC25C	NEDD4	1.20007	515	Strengthen	0.0808189	0.856769	NO	0.856769
PPP2R1B	CDK1	1.47677	88	Strengthen	-0.846838	0.227839	NO	0.846838
SET	IKBKE	-1.35633	203	Weaken	0.845082	-0.117096	NO	0.845082
RPS19	IKBKE	-1.41325	138	Weaken	0.833851	-0.209462	NO	0.833851
SPTBN1	PRKACA	1.2992	287	Strengthen	-0.829593	0.111897	NO	0.829593
NOLC1	YWHAZ	1.46455	101	Strengthen	-0.288912	0.823363	NO	0.823363
SIK3	PRKACA	1.38131	173	Strengthen	-0.819771	0.221464	NO	0.819771
RAB5B	CDK1	-1.30032	284	Weaken	0.816465	-0.152984	NO	0.816465
LMNA	YWHAZ	-1.26721	347	Weaken	0.813006	-0.130625	NO	0.813006
ARHGEF1	RAP1A	-1.40562	149	Weaken	0.811291	-0.268106	NO	0.811291
PRKCD	YWHAZ	-1.18864	549	Weaken	0.80796	-0.06741	NO	0.80796
SUPT6H	YWHAZ	1.65162	38	Strengthen	-0.807442	0.486894	YES	0.807442
ESR1	PTPN1	1.54554	60	Strengthen	-0.404658	0.80629	YES	0.80629
ZC3H15	IKBKE	-1.69948	27	Weaken	0.799174	-0.539294	YES	0.799174
DDX3X	YWHAZ	-1.21301	478	Weaken	0.796248	-0.12409	NO	0.796248
PML	NCOR1	-1.31197	264	Weaken	0.794926	-0.223459	NO	0.794926
TSNAX	IKBKE	1.19117	542	Strengthen	-0.793914	0.108804	NO	0.793914
RUVBL1	YWHAZ	1.52936	67	Strengthen	-0.791698	0.424685	NO	0.791698
MAP2K5	MAP3K3	1.41535	135	Strengthen	-0.79133	0.327809	NO	0.79133
LMNA	SRRM1	-1.18861	550	Weaken	0.788864	-0.11962	NO	0.788864
TOMM34	IKBKE	-1.21596	469	Weaken	0.78714	-0.150933	NO	0.78714
CYLD	IKBKE	1.73253	25	Strengthen	-0.59827	0.778707	YES	0.778707
TP53AIP1	BCL2	-1.24298	395	Weaken	0.776486	-0.203631	NO	0.776486
TTI1	RUVBL1	-1.18086	573	Weaken	0.775887	-0.144884	NO	0.775887
IRS2	PIK3R1	-1.19641	525	Weaken	0.772624	-0.167997	NO	0.772624
CBY1	YWHAZ	1.40739	147	Strengthen	-0.370146	0.769378	NO	0.769378
TRA2B	YWHAZ	1.20295	507	Strengthen	-0.766302	0.189331	NO	0.766302
SET	YWHAZ	-1.2613	362	Weaken	0.758026	-0.263383	NO	0.758026
PDGFRB	RAF1	-1.4557	103	Weaken	0.757706	-0.434066	NO	0.757706
TGFBR1	YWHAZ	1.29171	303	Strengthen	-0.302169	0.752981	NO	0.752981
CBLL1	CDH1	1.33008	238	Strengthen	-0.751148	0.340355	NO	0.751148
HDAC5	YWHAZ	-1.31375	262	Weaken	0.745967	-0.336328	NO	0.745967
ESR1	PHB	1.2415	399	Strengthen	-0.742377	0.278218	NO	0.742377
TULP4	PIK3R1	1.51384	71	Strengthen	-0.734407	0.519469	NO	0.734407
COPS5	YWHAZ	-1.21179	485	Weaken	0.727601	-0.280454	NO	0.727601
ESYT2	SLC2A4	1.24708	383	Strengthen	-0.725965	0.315761	NO	0.725965
RAP1A	PRKACA	-1.26946	342	Weaken	0.33793	-0.724808	NO	0.724808
PKP2	YWHAZ	-1.32063	253	Weaken	0.723833	-0.384204	NO	0.723833
NQO2	RELB	-1.29967	286	Weaken	0.722361	-0.368863	NO	0.722361
SAT2	TGFBR1	-1.30731	271	Weaken	0.720991	-0.377897	NO	0.720991
PPP2R1B	MAP3K3	1.45877	102	Strengthen	-0.710095	0.516386	NO	0.710095
SUPT6H	POLR2C	-1.4422	119	Weaken	0.708084	-0.507135	NO	0.708084
VPS72	RUVBL1	1.18631	560	Strengthen	-0.707587	0.294945	NO	0.707587
RAP1A	RAPGEF2	-1.33583	227	Weaken	0.425903	-0.706893	NO	0.706893
LIPE	MAPK3	1.29438	299	Strengthen	-0.706531	0.391992	NO	0.706531
FH	IKBKE	-1.18958	546	Weaken	0.696699	-0.317375	NO	0.696699
MGMT	PRKACA	1.22711	434	Strengthen	-0.696219	0.351531	NO	0.696219
CYLD	PMS1	1.31976	255	Strengthen	-0.695377	0.431275	NO	0.695377
EEA1	RAB5B	1.21248	483	Strengthen	-0.687703	0.353027	NO	0.687703
RAP1GAP	YWHAZ	1.41876	134	Strengthen	-0.522497	0.685274	NO	0.685274
TYK2	IRS2	1.22411	441	Strengthen	-0.684415	0.36854	NO	0.684415
STAT1	ACTN4	1.43996	120	Strengthen	-0.670001	0.557512	NO	0.670001
BLK	BCL2	1.31913	257	Strengthen	-0.469392	0.669504	NO	0.669504
PPP2R5A	SET	1.18745	555	Strengthen	-0.669028	0.361374	NO	0.669028
MAP3K3	PRKACA	1.3932	161	Strengthen	-0.668204	0.5268	NO	0.668204
ACTN4	SLC2A4	1.32175	250	Strengthen	-0.665104	0.47758	NO	0.665104
CSDE1	PIK3R1	1.49323	82	Strengthen	-0.600827	0.66336	NO	0.66336
SF3A1	NCOR1	-1.36993	188	Weaken	0.661425	-0.518724	NO	0.661425
RBM39	ESR1	1.57365	58	Strengthen	-0.65353	0.659661	YES	0.659661
MAP2K5	PRKCI	-1.28662	310	Weaken	0.458755	-0.658913	NO	0.658913
ERBB2	PIK3R1	-1.275	330	Weaken	0.658542	-0.450052	NO	0.658542
RAP1A	RAF1	-1.55768	59	Weaken	0.646079	-0.657921	YES	0.657921
CDC25C	MAPK3	-1.21316	477	Weaken	0.418683	-0.645223	NO	0.645223
MLF1	YWHAZ	1.22397	443	Strengthen	-0.644962	0.42792	NO	0.644962
SNX17	PIK3R1	-1.25129	371	Weaken	0.453573	-0.64231	NO	0.64231
MZT2B	IKBKE	1.49379	80	Strengthen	-0.640408	0.626068	NO	0.640408
PPM1A	PIK3R1	1.21664	466	Strengthen	-0.430241	0.63898	NO	0.63898
SPRY2	RAF1	-1.39914	157	Weaken	0.636244	-0.569854	NO	0.636244
YAP1	SLC9A3R1	-1.28941	307	Weaken	0.632413	-0.495993	NO	0.632413
BLK	ERBB2	-1.20281	508	Weaken	0.631509	-0.42918	NO	0.631509
CDC25C	YWHAZ	1.28097	321	Strengthen	-0.498307	0.625457	NO	0.625457
RBM39	SRRM1	1.29645	292	Strengthen	-0.518398	0.618332	NO	0.618332
RUVBL1	PELO	-1.29867	288	Weaken	0.615717	-0.523096	NO	0.615717
YAP1	YWHAZ	1.35165	207	Strengthen	-0.615594	0.560643	NO	0.615594
ESR1	CHD3	-1.24009	401	Weaken	0.614021	-0.481346	NO	0.614021
SPTBN2	ACTB	-1.2949	297	Weaken	0.613797	-0.522599	NO	0.613797
OPRD1	PRKCD	1.29592	294	Strengthen	-0.52871	0.609146	NO	0.609146
MAP3K3	SPTBN2	1.34832	210	Strengthen	-0.602938	0.572055	NO	0.602938
NFKBIA	PIK3R1	-1.27211	338	Weaken	0.522834	-0.599189	NO	0.599189
TLR3	PIK3R1	-1.19046	544	Weaken	0.462522	-0.597949	NO	0.597949
RELB	PRKDC	-1.27975	323	Weaken	0.538827	-0.589725	NO	0.589725
USP9X	PHB	-1.18827	552	Weaken	0.575683	-0.487125	NO	0.575683
TPI1	YWHAZ	-1.22434	439	Weaken	0.522428	-0.568069	NO	0.568069
MAP3K3	PRKDC	1.19444	532	Strengthen	-0.565091	0.503634	NO	0.565091
FGFR1OP	PPP2R1B	1.17323	600	Strengthen	-0.537571	0.517188	NO	0.537571
KCNK9	YWHAZ	-1.19349	535	Weaken	0.535316	-0.534145	NO	0.535316
Table D. Differentially co-expressed PPIs included in the Early HCC - Advanced HCC subnetwork.
gene1	gene2	dC	dC.rank	DC type	cor1	cor2	seed	max.absolute.Cor
NMI	BRCA1	-1.70122	15	Weaken	0.953992	0.171471	YES	0.953992
PPA1	HSPB1	-1.5802	24	Weaken	0.946724	0.215574	YES	0.946724
EGFR	EEF1G	-1.69948	16	Weaken	0.944037	0.0743022	YES	0.944037
KRT38	YWHAG	1.19201	260	Strengthen	0.498642	0.940169	NO	0.940169
KRT34	YWHAG	-1.07684	557	Weaken	0.924237	0.493366	NO	0.924237
CKS2	UNC119	1.17236	300	Strengthen	0.411053	0.923047	NO	0.923047
LGALS2	TUBA1A	-1.29487	140	Weaken	0.917234	0.269606	NO	0.917234
BRAF	YWHAG	-1.41958	51	Weaken	0.91406	0.131324	YES	0.91406
TUBA1A	YWHAG	-1.14156	363	Weaken	0.91305	0.383368	NO	0.91305
KDR	HSP90AA1	1.38096	66	Strengthen	0.150262	0.910829	NO	0.910829
BTF3	HLA-B	-1.19693	245	Weaken	0.880412	0.178729	NO	0.880412
ENOX1	EEF1G	-1.26039	171	Weaken	0.873994	0.0891172	NO	0.873994
SH3BP4	YWHAG	-1.24869	186	Weaken	0.867849	0.0754647	NO	0.867849
CEACAM1	EGFR	-1.90868	4	Weaken	0.864623	-0.535129	YES	0.864623
H2AFX	PEF1	-1.07617	559	Weaken	0.864559	0.230718	NO	0.864559
ITGA5	EGFR	-1.21685	213	Weaken	0.862492	0.0859357	NO	0.862492
GTF2E2	GTF2E1	1.30396	129	Strengthen	-0.0228534	0.856778	NO	0.856778
SNX1	EGFR	-1.1084	460	Weaken	0.855351	0.165819	NO	0.855351
EIF3I	TNFRSF14	-1.29426	142	Weaken	0.854831	-0.020433	NO	0.854831
FAM110A	FYN	-1.71496	13	Weaken	0.852504	-0.421665	YES	0.852504
FYN	UNC119	-1.381	65	Weaken	0.836241	-0.170771	YES	0.836241
H2AFX	DHX9	-1.19122	262	Weaken	0.831785	0.00268048	NO	0.831785
ITGB3	KDR	-1.16584	316	Weaken	0.82774	0.0150767	NO	0.82774
PRMT1	YWHAG	-1.11221	451	Weaken	0.827603	0.0681623	NO	0.827603
EIF4A1	PRMT1	-1.19272	257	Weaken	0.825378	-0.0192586	NO	0.825378
PRMT1	TNFRSF14	-1.12893	399	Weaken	0.823913	0.039925	NO	0.823913
USP8	YWHAG	-1.20893	226	Weaken	0.823677	-0.0407659	NO	0.823677
IKBKG	PRKDC	1.58727	21	Strengthen	-0.410738	0.818009	YES	0.818009
CD81	HLA-B	-1.10773	463	Weaken	0.815227	0.0346796	NO	0.815227
CAPZA1	HLA-B	-1.16001	327	Weaken	0.806484	-0.0430926	NO	0.806484
CRTC2	YWHAG	-1.00212	892	Weaken	0.802202	0.10228	NO	0.802202
IKBKG	ACTG1	1.25749	176	Strengthen	-0.171442	0.794801	NO	0.794801
KIR3DS1	HLA-B	-1.26934	164	Weaken	0.793111	-0.187335	NO	0.793111
PRMT1	DHX9	-1.01459	821	Weaken	0.788353	0.0524277	NO	0.788353
USP8	EGFR	-1.09799	495	Weaken	0.78781	-0.0323464	NO	0.78781
KIF5C	YWHAG	-1.16465	321	Weaken	0.782419	-0.112598	NO	0.782419
ARL4D	UNC119	0.993833	938	Strengthen	-0.772712	-0.0331783	NO	0.772712
EIF3E	TNFRSF14	-1.06584	599	Weaken	0.769008	-0.0479064	NO	0.769008
GRK4	IKBKG	-1.30954	118	Weaken	0.297428	-0.762788	NO	0.762788
COL1A1	ITGA5	-1.29508	139	Weaken	0.760597	-0.288976	NO	0.760597
BRCA1	DHX9	-1.01637	811	Weaken	0.748408	-0.047005	NO	0.748408
BTG1	PRMT1	-1.0834	532	Weaken	0.746376	-0.118119	NO	0.746376
KRT36	USP8	-1.20087	241	Weaken	0.746102	-0.232439	NO	0.746102
DPM1	TNFRSF14	-1.06797	592	Weaken	0.738733	-0.119704	NO	0.738733
CDKN2C	UNC119	0.99548	929	Strengthen	-0.0584335	0.733832	NO	0.733832
FAM195A	EEF1G	1.13158	390	Strengthen	-0.730377	0.199339	NO	0.730377
EGLN2	POLR2A	-1.75645	10	Weaken	0.694778	-0.715965	YES	0.715965
SLC6A4	YBX1	1.47735	44	Strengthen	-0.5217	0.715651	YES	0.715651
BRCA1	NCK1	1.03157	744	Strengthen	-0.715234	0.132964	NO	0.715234
ITGA5	ITGB3	-1.03244	737	Weaken	0.711243	-0.141782	NO	0.711243
NFAM1	SYK	-1.30121	133	Weaken	0.706827	-0.397261	NO	0.706827
CAPZA1	IKBKG	-1.30211	131	Weaken	0.706318	-0.398875	NO	0.706318
TUBA1A	IKBKG	-1.05994	625	Weaken	0.693813	-0.201854	NO	0.693813
HOXC9	NMI	-1.03552	723	Weaken	0.69368	-0.178575	NO	0.69368
SUMO2	EEF1G	1.14383	356	Strengthen	-0.691509	0.284885	NO	0.691509
CSK	FYN	-1.08104	541	Weaken	0.69089	-0.227339	NO	0.69089
POLR2A	BRCA1	1.2293	197	Strengthen	-0.686801	0.369141	NO	0.686801
RPS14	IKBKG	1.06461	608	Strengthen	-0.683513	0.225012	NO	0.683513
DHX15	YWHAG	-1.03022	749	Weaken	0.68346	-0.192225	NO	0.68346
GTF3A	FYN	-1.39006	62	Weaken	0.683185	-0.504255	YES	0.683185
GTF2E1	IKBKG	-1.20515	232	Weaken	0.678499	-0.361683	NO	0.678499
NFKBIE	PRKDC	-1.02775	762	Weaken	0.218294	-0.667316	NO	0.667316
PIK3AP1	SYK	1.2733	160	Strengthen	-0.658656	0.448531	NO	0.658656
FUS	PRMT1	-1.03961	710	Weaken	0.658521	-0.244364	NO	0.658521
SYK	FYN	-1.25904	173	Weaken	0.655752	-0.4412	NO	0.655752
FYN	RIMS2	1.12391	415	Strengthen	-0.332264	0.65187	NO	0.65187
HSP90AA1	FYN	-0.98279	1004	Weaken	0.649463	-0.205454	NO	0.649463
GP6	FYN	-1.02454	775	Weaken	0.649279	-0.245382	NO	0.649279
TAB3	MAP3K7	1.06799	591	Strengthen	-0.648358	0.287214	NO	0.648358
RASGRF2	PANK2	1.1503	347	Strengthen	-0.370861	0.641594	NO	0.641594
CARD10	IKBKG	-1.16978	309	Weaken	0.640614	-0.388953	NO	0.640614
TPT1	IKBKG	1.29789	136	Strengthen	-0.625419	0.510966	NO	0.625419
DPM1	MAGED1	-1.13662	372	Weaken	0.389567	-0.620199	NO	0.620199
NFKBIE	NFKB1	-1.0029	889	Weaken	0.287002	-0.609171	NO	0.609171
GPR45	NCK1	-1.11764	433	Weaken	0.602738	-0.397098	NO	0.602738
BIRC6	USP8	1.28506	148	Strengthen	-0.597488	0.534073	NO	0.597488
CALR	EPB41	-1.08889	518	Weaken	0.38005	-0.597195	NO	0.597195
FUS	YBX1	-1.01898	795	Weaken	0.592604	-0.325077	NO	0.592604
TNFAIP3	IKBKG	1.10209	485	Strengthen	-0.591391	0.398856	NO	0.591391
CD28	PTPRC	1.16581	317	Strengthen	-0.454307	0.588716	NO	0.588716
FOXF2	FYN	-1.17211	301	Weaken	0.582227	-0.467045	NO	0.582227
BAZ2A	FYN	-1.0517	651	Weaken	0.375896	-0.575981	NO	0.575981
TXLNA	IKBKG	-1.21477	217	Weaken	0.50728	-0.575503	NO	0.575503
SOS1	FYN	1.21652	214	Strengthen	-0.573526	0.510762	NO	0.573526
DYNC1H1	EGFR	-1.09921	494	Weaken	0.42166	-0.571333	NO	0.571333
EEF1D	HLA-B	-1.17187	303	Weaken	0.56818	-0.483114	NO	0.56818
SH3BP4	YWHAB	1.23481	193	Strengthen	-0.564002	0.534287	NO	0.564002
PHF10	UNC119	1.1084	459	Strengthen	-0.562396	0.43987	NO	0.562396
CSF1R	FYN	1.07858	553	Strengthen	-0.420381	0.558346	NO	0.558346
CAV2	NCK1	1.00805	855	Strengthen	-0.546043	0.375941	NO	0.546043
PANK2	YWHAG	1.16815	312	Strengthen	-0.545265	0.505398	NO	0.545265
RCOR2	SUMO2	1.09619	504	Strengthen	-0.453077	0.542449	NO	0.542449
SLC6A4	CALR	1.07881	550	Strengthen	-0.441563	0.540343	NO	0.540343
NFKB1	MAP3K7	1.01705	806	Strengthen	-0.536809	0.39473	NO	0.536809
CBFA2T2	GTF2E1	-1.00114	898	Weaken	0.381538	-0.536539	NO	0.536539
GULP1	ITGB3	-1.02254	785	Weaken	0.413342	-0.524771	NO	0.524771
PTPRC	EGFR	1.10162	488	Strengthen	-0.519595	0.482191	NO	0.519595
RPS28	EEF1G	1.10731	467	Strengthen	-0.518374	0.487822	NO	0.518374
CACNA1F	FYN	-1.02522	768	Weaken	0.509666	-0.432481	NO	0.509666
HSPB1	MAGED1	-1.08577	528	Weaken	0.484418	-0.505769	NO	0.505769
RAB2A	EPB41	-1.07068	584	Weaken	0.475009	-0.503633	NO	0.503633
SSB	TNFRSF14	1.03909	713	Strengthen	-0.45804	0.496206	NO	0.496206
