# Supplementary material for: Dynamic protein interaction modules in human hepatocellular carcinoma progression
Source: BMC Syst Biol. 2013 Dec 9;7(Suppl 5):S2. doi: 10.1186/1752-0509-7-S5-S2 (PMC4029569; doi:10.1186/1752-0509-7-S5-S2)
Supplement: Additional file 6 — Edge statistics of process-wise differential co-expression protein modules. This file includes the expression correlation values (r) and differential co-expression values (dC) associated with edges from the six clusters of process-wise protein modules. [file 1752-0509-7-S5-S2-S6.xls]

## Sheet: cluster.pairs.cor&dC
		Correlation (PCC)					differential co-expression (dC)
	Cluster	Normal	Cirrhosis	dysplasia	Early.HCC	Advanced.HCC	Normal...Cirrhosis	Cirrhosis...dysplasia	dysplasia...Early.HCC	Early.HCC...Advanced.HCC
PEX19;ABCD2	1	0.362023	-0.903287	-0.219076	-0.12641	0.147714	-1.86901	1.26711	0.0955961	0.275892
TJP1;ACTA1	1	0.703965	-0.768505	-0.26853	-0.0286615	-0.302685	-1.89178	0.741387	0.24661	-0.283803
ARRB1;ADRB2	1	0.362871	-0.85246	-0.164367	0.0241631	-0.38202	-1.64527	1.09921	0.190039	-0.42659
ARRB1;ADRBK1	1	0.631635	-0.808304	-0.328805	0.144526	0.0617511	-1.86625	0.78063	0.487033	-0.0837151
CTNNA1;APC	1	0.593857	-0.894265	0.453241	0.517569	0.426535	-2.12643	1.9316	0.0842416	-0.11736
EPAS1;APC	1	0.688874	-0.763629	0.298179	0.510729	0.523152	-1.85067	1.31238	0.256196	0.0169534
NUPL1;APC	1	0.410104	-0.89672	-0.0176032	0.221561	0.497624	-1.89096	1.43761	0.242902	0.320847
POM121;APC	1	0.27541	-0.875105	-0.527512	-0.132494	0.443714	-1.63718	0.767783	0.453414	0.610123
PPP2R5A;APC	1	0.567467	-0.742764	-0.00258511	-0.203266	0.286814	-1.6004	0.954033	-0.203552	0.501229
TPR;APC	1	0.626603	-0.785503	-0.165651	-0.582453	0.261558	-1.79538	0.892388	-0.498976	0.933947
XPO1;APC	1	0.684738	-0.764748	0.0556461	0.0639826	0.32539	-1.84553	1.06326	0.00836649	0.273594
YWHAZ;APC	1	0.599702	-0.724758	0.0316332	0.380032	0.516819	-1.61028	0.949238	0.368454	0.171891
TSC22D1;ARCN1	1	0.748058	-0.628043	0.482804	0.537742	0.627569	-1.70671	1.26481	0.0743393	0.136422
ARRB2;ARRB1	1	0.427488	-0.813351	-0.108265	-0.186882	-0.0146605	-1.59367	1.02816	-0.0804134	0.174443
CXCR2;ARRB1	1	0.262809	-0.916611	-0.168496	-0.239713	-0.124398	-1.83652	1.39728	-0.0743518	0.119424
CYTH2;ARRB1	1	0.316952	-0.86531	-0.166295	0.162222	0.0345175	-1.64236	1.14625	0.331521	-0.129136
DVL1;ARRB1	1	0.479098	-0.850873	-0.133633	0.117467	-0.0534305	-1.78112	1.12487	0.25245	-0.171494
ITCH;ARRB1	1	0.898895	-0.858981	-0.340008	0.0846297	0.275776	-2.75588	0.935341	0.438934	0.198272
PTHLH;ARRB1	1	0.94443	-0.74602	-0.0387504	-0.388903	-0.337005	-2.74146	0.92515	-0.371737	0.0597972
TRHR;ARRB1	1	0.54896	-0.881051	-0.146788	-0.0656273	-0.119175	-1.99734	1.23259	0.0821348	-0.0540225
SP1;BCL11B	1	0.621962	-0.688132	0.392156	-0.118378	-0.047696	-1.5726	1.25874	-0.533281	0.0712034
PPP1CC;BCL2L1	1	0.734073	-0.754052	-0.752793	-0.112526	-0.430818	-1.91978	0.00291149	0.866366	-0.347896
PPP1CC;BIRC5	1	0.784249	-0.72709	-0.237455	0.0202301	-0.114471	-1.97884	0.680449	0.262308	-0.135208
PRNP;C18orf56	1	0.719321	-0.599543	-0.503373	-0.0655515	-0.356828	-1.59867	0.13862	0.488168	-0.3076
TSC22D1;C2orf47	1	0.841797	-0.386041	-0.337545	-0.132257	-0.11601	-1.63445	0.0558202	0.218283	0.016502
ESR1;CCNH	1	0.826567	-0.421598	0.400524	-0.269439	-0.446979	-1.62683	0.873907	-0.700532	-0.204659
E2F1;CDK3	1	0.930656	-0.350325	-0.0673063	-0.0830341	0.471794	-2.02908	0.298406	-0.0158175	0.595602
HUWE1;CDKN2A	1	0.33946	-0.891072	-0.391542	0.0499865	0.390964	-1.78059	1.01349	0.463648	0.36291
PEX19;CDKN2A	1	0.433343	-0.899146	-0.406139	-0.163224	0.369419	-1.93175	1.03676	0.266282	0.552447
PPP1CB;CDKN2A	1	0.314854	-0.894983	-0.732404	0.10049	-0.100556	-1.77234	0.512528	1.03472	-0.201727
PPP1CC;CDKN2A	1	0.50872	-0.921683	-0.747956	-0.125643	-0.000616341	-2.1611	0.631795	0.84199	0.125694
YWHAG;CHEK1	1	0.900682	-0.277757	0.800215	0.803211	0.541492	-1.76107	1.38446	0.00838539	-0.501331
YWHAG;CHL1	1	0.979647	-0.126467	0.335066	0.439342	0.101251	-2.41586	0.475672	0.122892	-0.369817
PRNP;CIRBP	1	0.569842	-0.756603	0.234698	-0.0464585	-0.12226	-1.63551	1.22738	-0.285648	-0.0763827
DAB1;CRKL	1	0.327639	-0.931331	-0.309677	-0.485885	-0.196005	-2.00851	1.34814	-0.210472	0.332086
MAP4K5;CRKL	1	0.155638	-0.89675	-0.604135	-0.321491	-0.198263	-1.61228	0.755737	0.366324	0.132386
CSNK2A2;CSNK2A1	1	0.870174	-0.615629	0.220748	0.525435	0.398232	-2.05173	0.942378	0.359376	-0.162272
HIRIP3;CSNK2A1	1	0.496764	-0.824954	-0.0721319	0.0156265	-0.356185	-1.71713	1.09987	0.0878852	-0.388138
RNPS1;CSNK2A1	1	0.915384	-0.325084	0.692301	0.539703	0.396704	-1.8971	1.18968	-0.248625	-0.184005
RRAD;CSNK2A1	1	0.928972	0.121755	-0.0207919	0.481951	0.132446	-1.52847	-0.143157	0.546317	-0.392294
TH;CSNK2A1	1	0.884684	-0.307645	-0.187051	0.483037	0.354866	-1.71486	0.128662	0.716219	-0.155939
XRCC1;CSNK2A1	1	0.938763	-0.332107	0.0571412	0.130985	-0.0465101	-2.07272	0.402399	0.0745382	-0.178285
GTF2A1L;CSNK2A2	1	0.407171	-0.904266	0.461007	0.27956	0.160498	-1.92735	1.99373	-0.211384	-0.125307
HMGA2;CSNK2A2	1	0.586395	-0.742743	0.348271	-0.329438	-0.121631	-1.62872	1.32004	-0.705672	0.219962
KIF1C;CSNK2A2	1	0.757245	-0.713233	0.0221725	0.0148918	-0.039513	-1.88346	0.91591	-0.00728331	-0.0544264
MEPCE;CSNK2A2	1	0.645103	-0.83102	-0.32405	0.107196	0.103421	-1.95829	0.855257	0.443776	-0.00381707
PPP1R1B;CSNK2A2	1	0.220165	-0.887009	0.0957942	-0.241468	-0.178321	-1.63155	1.50381	-0.342422	0.0660853
PTPN1;CSNK2A2	1	0.67797	-0.601022	-0.241265	-0.0437448	-0.506181	-1.52009	0.448628	0.202344	-0.513809
ITGB7;DAB1	1	0.368145	-0.90882	-0.190713	-0.452329	-0.179065	-1.90698	1.32763	-0.294547	0.306608
LRP2;DAB1	1	0.0765743	-0.943675	-0.0137213	-0.531083	-0.493436	-1.84732	1.75688	-0.577931	0.051061
YWHAG;DCP1A	1	0.629439	-0.767194	-0.25539	0.421566	0.565268	-1.75396	0.752302	0.710765	0.190946
YWHAG;DFFA	1	0.79276	-0.500095	0.57629	0.5659	0.203193	-1.62825	1.20632	-0.0154186	-0.43541
HDAC1;E2F1	1	0.903486	-0.169994	-0.129931	0.0011839	-0.217914	-1.66254	0.0409903	0.131854	-0.222649
HDAC1;ESR1	1	0.780302	-0.493063	0.31615	-0.326485	-0.230889	-1.58624	0.867462	-0.666252	0.10376
ISL1;ESR1	1	0.798262	-0.469256	0.361052	-0.257733	-0.464273	-1.60292	0.887212	-0.641774	-0.239066
MTA1;ESR1	1	0.828693	-0.618278	0.141103	-0.290823	-0.527852	-1.90616	0.864264	-0.441516	-0.287698
PRMT2;ESR1	1	0.738685	-0.566612	0.146059	-0.149159	-0.181107	-1.5901	0.789629	-0.297391	-0.0328464
FYN;FCGR2C	1	0.834583	-0.677093	0.112668	-0.240442	0.124964	-2.02678	0.936874	-0.358391	0.370864
GRB2;FCGR2C	1	0.769581	-0.511935	0.543007	-0.205889	0.139924	-1.58465	1.17376	-0.817285	0.349722
YWHAZ;FGFR2	1	0.659969	-0.778006	-0.54341	0.381153	0.395587	-1.83306	0.431316	1.01039	0.0169989
P2RX7;GRB2	1	0.111918	-0.909126	-0.646636	-0.410406	-0.747643	-1.63485	0.752967	0.333396	-0.531491
PIK3C2B;GRB2	1	0.725366	-0.873781	-0.474094	-0.223456	-0.319227	-2.26772	0.83351	0.288047	-0.103495
PRNP;GRB2	1	0.741599	-0.706932	-0.518632	0.00466508	-0.00154387	-1.83505	0.306558	0.579132	-0.00620898
TJP1;GRB2	1	0.448491	-0.812465	0.142783	-0.101728	0.128285	-1.61705	1.278	-0.245846	0.231077
MTA1;HDAC1	1	0.985074	0.506267	0.41615	0.852053	0.61603	-1.88746	-0.11467	0.820571	-0.545016
PPP1CC;HDAC10	1	0.797003	-0.606196	-0.221014	0.0822775	-0.0167876	-1.79323	0.478163	0.307186	-0.0992531
PPP1CC;HDAC8	1	0.616846	-0.747398	-0.553902	-0.190065	-0.148964	-1.68693	0.34304	0.431589	0.0423233
YWHAG;HNRNPAB	1	0.948453	0.19509	0.38339	0.642735	0.199267	-1.61853	0.206405	0.358793	-0.560851
MAP3K8;HSPA8	1	0.964671	0.0786315	-0.143681	-0.137751	-0.0831179	-1.9304	-0.223476	0.00605027	0.0553217
SP1;HSPA8	1	0.525526	-0.788006	0.0779562	0.187379	-0.331445	-1.65009	1.14426	0.111505	-0.53407
TRADD;HSPA8	1	0.59664	-0.719266	0.40168	0.255358	0.421395	-1.59404	1.33177	-0.164514	0.188251
PRNP;L1CAM	1	0.805838	-0.450477	-0.296708	0.342361	-0.103394	-1.60034	0.179393	0.66267	-0.460529
YWHAG;LBR	1	0.933337	0.097	0.296343	0.876846	0.808428	-1.58637	0.208199	1.05645	-0.239484
MAP3K8;LGALS3BP	1	0.883023	-0.2705	-0.215321	-0.100391	-0.0775478	-1.66673	0.058659	0.118014	0.0230265
PLAU;LRP2	1	0.785685	-0.719438	-0.633644	0.0125069	-0.428009	-1.96653	0.158999	0.759988	-0.469964
TPR;NUP153	1	0.545129	-0.826152	0.284121	0.308937	-0.189779	-1.78732	1.46805	0.0272107	-0.511478
TSC1;PLK1	1	0.911825	-0.10147	0.429382	-0.232587	-0.32579	-1.64007	0.560959	-0.696062	-0.101189
WBP11;PPP1CB	1	0.563595	-0.741738	-0.654823	-0.26012	-0.0676061	-1.59242	0.170637	0.517459	0.198528
TLX1;PPP1CC	1	0.319542	-0.876679	-0.581571	-0.360196	-0.306734	-1.69237	0.6964	0.287723	0.0601747
TSC22D1;SFXN1	1	0.888256	-0.240167	0.0448851	0.341182	0.320364	-1.65855	0.289866	0.310514	-0.023376
YWHAZ;SLC27A2	1	0.44362	-0.862232	-0.64311	-0.51845	-0.320972	-1.77871	0.538522	0.189241	0.241488
TSC22D1;TCEB2	1	0.84547	-0.46453	0.239385	0.399981	0.574888	-1.74312	0.747195	0.179505	0.231167
TSC22D1;TOR1AIP2	1	0.748343	-0.787958	-0.095505	0.261022	-0.0435445	-2.0352	0.970226	0.363002	-0.310777
YWHAG;TRA2A	1	0.752219	-0.651181	0.104357	0.120021	-0.0458006	-1.75539	0.882084	0.015864	-0.166435
TUBA3C;TRADD	1	0.724585	-0.73455	0.383918	0.272287	-0.0891678	-1.85577	1.34319	-0.125315	-0.368738
YWHAZ;TSC1	1	0.877612	-0.49048	0.506798	0.0609152	-0.319962	-1.90197	1.0951	-0.497421	-0.392596
USP9X;TSC22D1	1	0.781694	-0.789392	-0.239717	0.280941	-0.125842	-2.11953	0.825344	0.533177	-0.415216
EP300;ABL1	2	-0.139872	-0.743604	0.430263	0.100615	-0.276778	-0.817699	1.41871	-0.359262	-0.385147
NEDD4;ADRB2	2	-0.272628	-0.745772	0.404366	-0.346802	-0.133136	-0.683659	1.39222	-0.790661	0.227873
GFI1B;AES	2	-0.371191	-0.79688	0.350099	-0.437064	-0.475249	-0.700201	1.45556	-0.834151	-0.0482335
HGS;AHCYL1	2	0.166768	-0.719282	0.476683	0.123581	-0.350659	-1.0745	1.42484	-0.394468	-0.49041
NEDD4;ANXA13	2	-0.356509	-0.884222	0.39279	-0.114	-0.314603	-1.02192	1.80989	-0.529592	-0.211148
TSPYL2;APTX	2	0.15478	-0.7383	0.470151	-0.24236	0.0460449	-1.10277	1.457	-0.757544	0.293357
NEDD4;ARRB2	2	-0.3425	-0.784608	0.45156	-0.370965	-0.686244	-0.700324	1.5439	-0.8762	-0.45128
PPM1B;ARRB2	2	-0.612959	-0.874055	0.279716	-0.237164	-0.108356	-0.636357	1.63738	-0.529141	0.132983
YWHAZ;BAD	2	0.299645	0.585148	0.911414	0.278241	0.127632	0.361127	0.865559	-1.25004	-0.157443
HGS;BEGAIN	2	-0.657952	-0.792479	0.550015	0.137825	0.220295	-0.288867	1.69646	-0.479695	0.0852584
GFI1B;BRCA1	2	-0.0862206	-0.888027	0.486626	0.192374	-0.279524	-1.32608	1.94415	-0.336828	-0.481967
FSHR;CANX	2	-0.0867755	-0.844788	0.233882	0.30706	-0.34398	-1.15067	1.47596	0.0790034	-0.675896
ITGB1;CANX	2	-0.297866	-0.789363	0.521737	-0.00394879	-0.101238	-0.762564	1.64846	-0.582673	-0.0976372
SMURF2;CANX	2	-0.382715	-0.806535	0.447252	-0.216288	-0.173231	-0.713797	1.59829	-0.701019	0.0447636
PRPF8;CD2BP2	2	-0.279166	-0.765052	0.451428	-0.312665	-0.187977	-0.721509	1.49478	-0.809989	0.133257
GTF2F2;CEBPG	2	-0.0614166	-0.449171	0.783157	0.492721	0.721056	-0.422168	1.53714	-0.513836	0.370194
YWHAZ;DDX3X	2	-0.713781	-0.214339	0.796248	-0.12409	-0.201616	0.677135	1.30599	-1.21301	-0.0796829
GFI1B;DNAJA3	2	-0.0519049	-0.627807	0.652226	-0.10011	-0.209622	-0.685837	1.51695	-0.879609	-0.112329
KLF5;EP300	2	0.532739	-0.593384	0.645588	-0.495798	0.182161	-1.27683	1.45057	-1.31142	0.727936
RECQL4;EP300	2	0.488895	-0.377994	0.832637	0.199906	0.233114	-0.932324	1.59439	-0.994039	0.0348455
GFI1B;FBLN5	2	-0.510956	-0.807998	0.396716	0.0431696	-0.483577	-0.557211	1.54098	-0.37655	-0.570839
HGS;GFI1B	2	-0.207021	-0.863313	0.390641	0.160342	-0.612505	-1.09615	1.71876	-0.250818	-0.874659
MATR3;GFI1B	2	-0.236161	-0.829024	0.531842	0.254716	-0.45381	-0.944304	1.77772	-0.33226	-0.749938
TSPYL2;GFI1B	2	0.0906984	-0.742542	0.812246	-0.093286	0.327232	-1.04707	2.08972	-1.22715	0.433283
SQSTM1;GRIA1	2	-0.288352	-0.716497	0.513201	0.082504	0.12066	-0.60364	1.46747	-0.484374	0.0385593
KLF5;GTF2F2	2	-0.0885638	-0.131628	0.941422	0.610121	0.548168	-0.0435995	1.88281	-1.0413	-0.0933552
TBP;GTF2F2	2	-0.186309	-0.727129	0.599131	0.596804	-0.0733015	-0.734097	1.6144	-0.00362257	-0.761601
MET;HGS	2	-0.0218151	-0.784612	0.353812	0.139654	0.102901	-1.03544	1.42705	-0.229221	-0.0373065
NEDD4;HGS	2	-0.319909	-0.801567	0.497023	-0.163474	-0.372606	-0.771436	1.64833	-0.710299	-0.226492
PPM1B;IKBKG	2	-0.534165	-0.780563	0.467993	-0.184511	0.109134	-0.450855	1.55431	-0.694147	0.296219
SRRM1;LMNA	2	0.05198	0.0178923	0.788864	-0.11962	-0.198089	-0.0341327	1.05052	-1.18861	-0.0805476
YWHAZ;LMNA	2	-0.0513833	-0.170399	0.813006	-0.130625	-0.0437322	-0.120649	1.30791	-1.26721	0.0876155
PRPF8;NEDD4	2	-0.20554	-0.859249	0.195588	0.0228713	-0.650671	-1.08196	1.48861	-0.175265	-0.799338
SCNN1B;NEDD4	2	-0.339168	-0.826463	0.447173	-0.172325	-0.348554	-0.823721	1.65803	-0.655223	-0.189736
SQSTM1;SMURF2	2	-0.129252	-0.666	0.65043	-0.527325	-0.214236	-0.673541	1.57956	-1.36248	0.368827
YWHAZ;TPI1	2	0.115233	-0.697749	0.522428	-0.568069	0.095883	-0.978647	1.44257	-1.22434	0.740846
GRB2;ADAM12	3	-0.652739	0.738786	-0.254519	-0.110782	-0.0677935	1.72786	-1.20804	0.149001	0.0433406
PACSIN3;ADAM12	3	-0.574226	0.820646	-0.277244	-0.175475	0.256364	1.8126	-1.44349	0.107384	0.439522
ESR1;AKAP13	3	-0.784432	0.518814	0.0987189	0.0230892	-0.253377	1.63151	-0.475674	-0.0759482	-0.282112
AZGP1;APC	3	-0.0848799	0.924637	0.319531	0.19595	-0.247935	1.70518	-1.28897	-0.132608	-0.451728
CYTH2;APC	3	-0.221687	0.944507	0.23187	0.230823	-0.201634	2.00369	-1.54209	-0.00110677	-0.439493
HGS;APC	3	0.0824804	0.953628	0.510399	0.22194	-0.172902	1.7877	-1.3071	-0.337574	-0.400352
HNRNPF;APC	3	-0.021	0.95285	-0.144373	-0.112979	-0.181385	1.88286	-2.00725	0.0319248	-0.0699504
PSMD1;APC	3	-0.485355	0.812808	-0.00869602	0.317544	-0.0390853	1.66521	-1.14395	0.337609	-0.368018
RORB;APC	3	-0.567166	0.799103	-0.262597	0.0293638	-0.164626	1.73946	-1.36502	0.298268	-0.19551
ZFP106;APC	3	-0.0042391	0.94602	0.368967	-0.0504474	-0.0430406	1.7967	-1.40524	-0.437717	0.00742299
IGF1R;ARHGEF12	3	-0.677667	0.624149	0.27069	-0.342119	0.241352	1.55656	-0.454166	-0.634098	0.6027
BOP1;ARRB1	3	-0.800758	0.569085	0.0304616	-0.245804	-0.594286	1.74689	-0.615698	-0.281413	-0.433323
MDM2;ARRB1	3	-0.841263	0.579608	-0.060892	-0.215386	0.0516815	1.88735	-0.72284	-0.157845	0.27054
NEDD4;ARRB1	3	-0.836651	0.72516	-0.321874	0.314453	0.199637	2.12835	-1.25218	0.659215	-0.123125
NSF;ARRB1	3	-0.127736	0.930556	-0.0775542	-0.174113	-0.239432	1.79096	-1.74023	-0.0981948	-0.0682666
YY1;ARRB1	3	-0.68452	0.768413	0.11675	-0.0962275	0.180804	1.85401	-0.899157	-0.213811	0.279339
CYTH2;ARRB2	3	0.511835	0.976628	0.577536	0.405976	0.328046	1.65359	-1.56005	-0.227975	-0.0901455
TKT;ATG5	3	-0.690712	0.606314	0.307856	0.0215751	-0.0095244	1.55239	-0.384896	-0.296597	-0.0311032
CRKL;BCR	3	0.143408	0.957662	0.312471	0.131885	0.461588	1.77251	-1.59363	-0.190624	0.36667
HCK;BCR	3	-0.265472	0.920275	0.251994	-0.156215	0.463813	1.86281	-1.33328	-0.415045	0.659663
NUP153;BRCA1	3	-0.329389	0.759477	-0.52847	-0.33144	0.394529	1.33712	-1.583	0.243575	0.761598
UBE2D3;CADPS2	3	0.278899	0.945828	0.0642925	-0.116172	0.088848	1.50415	-1.72626	-0.18108	0.205782
EEF1D;CCAR1	3	0.0573575	0.97158	0.360325	0.347318	-0.113259	2.06232	-1.74248	-0.014869	-0.476137
SMURF2;CCAR1	3	0.18404	0.907866	-0.0652831	-0.49934	-0.253496	1.32909	-1.58062	-0.483051	0.289282
NRIP1;CCDC85B	3	-0.77865	0.587964	-0.359965	0.265319	-0.0745002	1.71648	-1.05139	0.648668	-0.34646
RNF8;CCDC85B	3	-0.851302	0.600379	-0.250038	-0.266482	-0.135087	1.9546	-0.949193	-0.0176189	0.137154
MAP3K1;CCT8	3	-0.890152	0.440382	-0.158927	0.112273	-0.617109	1.89536	-0.632991	0.273034	-0.833071
MAP3K3;CCT8	3	-0.763869	0.594617	0.37691	-0.284149	-0.248259	1.69022	-0.288325	-0.688642	0.038633
MEPCE;CCT8	3	-0.912019	0.53186	-0.27187	0.170612	-0.214577	2.13213	-0.871618	0.451179	-0.390262
STRN;CCT8	3	-0.864851	0.2094	0.322175	-0.24818	-0.735173	1.52482	0.121529	-0.587545	-0.68642
YWHAZ;CCT8	3	-0.783722	0.432952	0.571786	0.355303	-0.316662	1.51847	0.186648	-0.278671	-0.699433
PIK3R1;CD7	3	-0.822971	0.600154	0.418074	0.244993	0.463762	1.85934	-0.248032	-0.195276	0.252013
YWHAZ;CDC25A	3	-0.841266	0.52447	0.283565	0.0176516	0.0270078	1.80797	-0.290931	-0.273902	0.00936092
CDKN1A;CDC45	3	-0.480606	0.786792	0.0492184	-0.0125945	-0.14717	1.58673	-1.0137	-0.0618534	-0.135652
CDKN2A;CDC45	3	-0.459052	0.872972	0.150811	-0.51811	-0.054129	1.84155	-1.19347	-0.725723	0.519571
CDKN2A;CDC6	3	-0.177829	0.903349	0.298316	0.109996	-0.0502901	1.66987	-1.18246	-0.197227	-0.160776
PSKH1;CDC6	3	-0.356073	0.878304	-0.0403819	0.00388792	-0.486626	1.74068	-1.4087	0.0442919	-0.535517
SLC25A11;CDKN1A	3	-0.570096	0.768949	-0.197572	-0.0628615	-0.017917	1.66542	-1.21796	0.13726	0.0450256
YWHAZ;CHAF1A	3	-0.100227	0.93513	0.0760442	-0.315882	-0.45462	1.79834	-1.62158	-0.403258	-0.163442
CRK;CNTFR	3	-0.650986	0.740507	0.62083	0.0334266	-0.192673	1.72861	-0.225246	-0.692916	-0.228551
GRB2;CNTFR	3	-0.419982	0.863404	0.650006	-0.218416	-0.110983	1.75424	-0.531258	-0.997302	0.11055
EP300;CTBP2	3	-0.654717	0.696988	0.291707	0.710522	0.34175	1.64493	-0.560989	0.587807	-0.532165
TSC22D1;CUL4A	3	-0.576763	0.749099	-0.119067	0.289517	-0.0779297	1.6285	-1.09053	0.417673	-0.376127
WDR26;CUL4A	3	-0.458277	0.868362	0.132544	0.225361	-0.126804	1.82151	-1.19305	0.0959692	-0.356787
TSC22D1;DDB1	3	-0.73865	0.702507	0.208519	0.137854	-0.356965	1.81973	-0.66061	-0.0728852	-0.512141
SRC;DOCK1	3	-0.585097	0.815367	-0.113458	-0.212237	-0.00666994	1.81302	-1.25679	-0.101564	0.208842
TSC22D1;DPM1	3	-0.830145	0.437286	0.162286	0.178099	-0.103342	1.65747	-0.305136	0.0162851	-0.283731
UBE2D3;DTX1	3	0.00663951	0.879696	-0.117163	-0.266666	0.0369613	1.36778	-1.49212	-0.155567	0.310249
GRB2;ECHS1	3	-0.436968	0.946531	0.290074	0.325933	0.330747	2.26583	-1.4987	0.0396242	0.00539629
EIF6;EEF1D	3	0.125091	0.949561	0.351661	0.163084	-0.12142	1.70155	-1.45996	-0.202784	-0.286576
EIF6;EIF3I	3	-0.00067807	0.971805	0.116756	0.38513	-0.317666	2.12445	-2.00648	0.288778	-0.735118
FIBP;EIF6	3	0.0406659	0.969442	-0.164406	0.269075	-0.149172	2.04225	-2.24885	0.441778	-0.42616
PAK2;EP300	3	-0.842051	0.483179	-0.0202311	0.177764	0.123689	1.7553	-0.547357	0.199906	-0.0553469
PPARD;EP300	3	-0.7957	0.486272	-0.215083	0.151374	-0.0473304	1.61795	-0.74966	0.371041	-0.199912
SIRT2;EP300	3	-0.931417	0.559895	-0.518658	-0.33537	-0.0423133	2.30166	-1.20718	0.225635	0.306528
YY1;EP300	3	-0.604297	0.689307	0.40695	0.42173	0.0396767	1.54652	-0.414684	0.0178449	-0.410097
HDAC3;ESR1	3	-0.832291	0.479793	-0.511343	-0.0960809	0.169108	1.71826	-1.08726	0.468169	0.267127
HDAC4;ESR1	3	-0.795862	0.44777	0.478058	-0.173039	0.211255	1.56913	0.0385562	-0.695262	0.389283
LMO4;ESR1	3	-0.719975	0.718831	-0.226471	0.0178126	-0.351723	1.81281	-1.13569	0.248281	-0.385223
RARA;ESR1	3	-0.762449	0.642696	0.481777	-0.236415	0.295807	1.76479	-0.237459	-0.766269	0.545892
SP3;ESR1	3	-0.785882	0.778664	0.496593	-0.259592	-0.189775	2.10254	-0.497193	-0.810446	0.073568
HCK;FASLG	3	0.00634003	0.959022	0.883227	-0.0831641	0.0734559	1.92724	-0.543323	-1.47361	0.156945
LCK;FASLG	3	0.176349	0.971286	0.641919	0.313461	0.0814934	1.93632	-1.3531	-0.437051	-0.242705
TEC;FASLG	3	-0.40516	0.876441	0.210282	-0.0574173	0.365417	1.79001	-1.14674	-0.270947	0.440604
HCK;FCGR2A	3	-0.215738	0.891342	0.48083	-0.17178	0.0504148	1.6476	-0.904357	-0.697564	0.223958
PIK3R1;GAB1	3	-0.79639	0.672915	0.294992	0.0925072	-0.114467	1.90472	-0.512026	-0.211253	-0.207743
MCC;GANAB	3	-0.83098	0.594742	0.0258625	-0.0946154	0.0546336	1.87627	-0.659103	-0.120768	0.149587
PRKCSH;GANAB	3	-0.730881	0.665954	-0.145298	-0.335894	-0.166217	1.73405	-0.949771	-0.203124	0.181683
RIT1;GRB2	3	-0.658195	0.66269	0.16522	0.386052	0.438338	1.58722	-0.630845	0.240403	0.0630196
SRRM2;GRB2	3	-0.528202	0.798784	0.231374	0.23245	-0.126292	1.68289	-0.859603	0.00113738	-0.363748
SRC;HCK	3	-0.627328	0.692239	0.45844	-0.194661	0.00262311	1.58924	-0.356909	-0.692511	0.199801
SUMO2;HDAC4	3	-0.503025	0.835938	-0.193308	-0.184363	0.255819	1.76088	-1.40331	0.00927538	0.448126
MAP3K7;HIPK2	3	-0.556697	0.768618	0.614706	0.183743	-0.0458316	1.64497	-0.300489	-0.530597	-0.231718
PTCH1;HIPK2	3	0.116251	0.992387	0.771164	0.797453	0.607965	2.66682	-1.7604	0.0683837	-0.385889
YWHAZ;HIST1H2AG	3	-0.664466	0.745121	0.56776	-0.247988	-0.467527	1.76266	-0.317683	-0.897479	-0.253633
TSC22D1;HSPB1	3	-0.8441	0.663441	0.596373	0.265133	0.269154	2.0342	-0.111436	-0.415877	0.00432939
PIK3R1;IGF1R	3	-0.834845	0.804981	0.138021	0.195961	0.0202653	2.31652	-0.973696	0.0596217	-0.178261
MEPCE;IGF2BP2	3	-0.521281	0.827529	0.399749	0.224656	0.0643504	1.75834	-0.756895	-0.194796	-0.164115
LCK;IKBKG	3	-0.153172	0.899506	0.566512	-0.153617	-0.0566845	1.62401	-0.827255	-0.797215	0.0980979
UBE2D3;IKBKG	3	-0.248471	0.734766	-0.495283	-0.4495	-0.122732	1.19279	-1.48205	0.0589634	0.360719
TSC22D1;KRTCAP2	3	-0.822208	0.658397	0.136706	0.177528	0.392238	1.95357	-0.652411	0.0418623	0.235012
SIT1;LCK	3	-0.257986	0.977554	0.644342	0.021902	-0.0560308	2.5032	-1.47369	-0.743657	-0.0779951
PPP1R12A;MAP3K3	3	-0.873615	0.313907	-0.119948	-0.221908	0.451724	1.67302	-0.445402	-0.105133	0.712526
NRIP1;MAP3K7	3	0.0684102	0.924973	0.532751	0.284336	-0.18868	1.55389	-1.02843	-0.301586	-0.483361
PPM1L;MAP3K7	3	-0.78114	0.512815	0.0674024	-0.0282065	-0.471959	1.61483	-0.499037	-0.0957187	-0.484373
SRRM2;MBD3	3	-0.649833	0.681367	-0.317725	-0.186048	-0.237219	1.60667	-1.16078	0.140875	-0.0535857
MCM3;MCC	3	-0.637598	0.786059	-0.337244	0.370841	0.509621	1.81515	-1.41201	0.740377	0.17282
TKT;MCC	3	-0.741585	0.802853	0.466235	-0.341355	-0.0972385	2.06058	-0.601339	-0.860874	0.258079
UGGT1;MCC	3	-0.780465	0.485796	0.494313	-0.0797394	0.462804	1.5771	0.0112092	-0.621661	0.580783
VCP;MCC	3	-0.633411	0.673594	0.190063	-0.512545	0.0640188	1.56438	-0.62489	-0.758578	0.630281
TSC22D1;MCM3	3	-0.905873	0.229586	-0.123697	0.373721	-0.246499	1.73778	-0.358087	0.517075	-0.644424
RPS2;MEPCE	3	-0.490253	0.789288	0.377497	0.0906238	-0.00926321	1.60593	-0.672403	-0.306264	-0.100137
TSC22D1;NDUFA9	3	-0.570662	0.719307	0.220269	-0.24815	0.211845	1.55471	-0.68227	-0.477379	0.468542
TSC22D1;NRBP1	3	-0.809302	0.714247	0.623341	0.235794	0.231436	2.0208	-0.16535	-0.490135	-0.00460933
PPARD;NRIP1	3	-0.521898	0.806248	0.278454	0.0538672	-0.201366	1.69516	-0.830209	-0.232086	-0.258075
TRAF2;NRIP1	3	-0.605596	0.722706	-0.171439	-0.452856	0.0617552	1.61522	-1.08644	-0.315138	0.550121
SMAD2;NUP153	3	-0.820365	0.558681	-0.382231	-0.395916	-0.390693	1.78885	-1.03358	-0.016126	0.0061786
PLCG2;PIK3R1	3	-0.764889	0.608008	-0.521193	0.158419	0.271782	1.71365	-1.28373	0.737741	0.119023
PTPN4;PIK3R1	3	-0.787833	0.723256	0.328977	0.234187	0.0453913	1.98013	-0.572758	-0.103065	-0.193193
PLXNB1;PLCG2	3	-0.111561	0.938383	0.295723	0.204364	0.0850742	1.83636	-1.41951	-0.097543	-0.122002
SRC;PRDM2	3	-0.859729	0.282348	-0.366416	0.168589	0.100625	1.58254	-0.674508	0.55449	-0.0692473
TSC22D1;PRPF19	3	-0.817875	0.764703	0.724251	0.15427	0.430825	2.15781	-0.090918	-0.761016	0.305399
TAC3;PTN	3	-0.549081	0.743526	0.0916089	-0.364014	-0.0288954	1.57538	-0.866451	-0.473372	0.352602
TBRG4;PTN	3	-0.255067	0.930892	0.148196	0.076655	0.146417	1.92586	-1.51574	-0.0724896	0.0706708
SUMO2;RANGAP1	3	-0.817025	0.449133	0.649829	-0.0893393	-0.293895	1.63142	0.291388	-0.864581	-0.213247
UBE2D3;RFWD3	3	0.0122938	0.838984	-0.247277	-0.280809	0.242261	1.20544	-1.47024	-0.0360503	0.535735
SMAD2;RIT1	3	-0.549469	0.744571	-0.0850546	0.152938	-0.0337117	1.57828	-1.04592	0.239408	-0.187871
SIRT2;RTN4	3	-0.701585	0.633813	-0.225874	-0.321913	5.37027e-05	1.61818	-0.977601	-0.103943	0.333834
TSPYL2;SMAD2	3	-0.242781	0.874474	0.541456	0.182914	-0.407121	1.59951	-0.745572	-0.421218	-0.617151
TPR;SUMO2	3	-0.570175	0.735436	0.609225	0.723201	0.0516079	1.58825	-0.232777	0.206636	-0.862669
TSC22D1;TBRG4	3	-0.691855	0.713671	-0.0508864	0.198541	0.562924	1.74613	-0.945557	0.252143	0.43589
TSC22D1;TCEB1	3	-0.541651	0.833226	-0.0988081	-0.226782	-0.513612	1.80508	-1.29773	-0.131662	-0.336829
NUP153;APC	4	0.403873	0.835593	-0.221262	-0.21691	-0.294304	0.77812	-1.43137	0.00457096	-0.0828606
FYN;BAZ2A	4	0.0752864	0.308617	0.477004	0.375896	-0.575981	0.243587	0.200083	-0.123827	-1.0517
DHX9;BRCA1	4	0.565828	0.72912	0.588052	0.748408	-0.047005	0.285481	-0.252162	0.294643	-1.01637
NMI;BRCA1	4	0.596454	0.953425	0.854983	0.953992	0.171471	1.18051	-0.593742	0.600012	-1.70122
HLA-B;BTF3	4	0.0802974	0.312723	0.686938	0.880412	0.178729	0.24309	0.518573	0.535461	-1.19693
PRMT1;BTG1	4	-0.395147	0.158815	0.10681	0.746376	-0.118119	0.578055	-0.0529518	0.857504	-1.0834
FYN;CACNA1F	4	0.168119	0.74836	0.117881	0.509666	-0.432481	0.799486	-0.850785	0.443847	-1.02522
HLA-B;CAPZA1	4	0.470534	0.224659	0.476124	0.806484	-0.0430926	-0.282198	0.289402	0.598928	-1.16001
IKBKG;CAPZA1	4	0.470159	0.947386	0.687224	0.706318	-0.398875	1.29535	-0.962953	0.0371208	-1.30211
IKBKG;CARD10	4	0.198988	0.298986	0.271644	0.640614	-0.388953	0.106728	-0.0297681	0.480577	-1.16978
GTF2E1;CBFA2T2	4	-0.0343857	-0.486304	-0.163791	0.381538	-0.536539	-0.496808	0.365928	0.567138	-1.00114
YWHAZ;CBY1	4	0.32827	0.327612	-0.370146	0.769378	0.298073	-0.000737302	-0.728743	1.40739	-0.711398
HLA-B;CD81	4	0.307005	0.0226623	0.473948	0.815227	0.0346796	-0.294569	0.492484	0.62727	-1.10773
NEDD4;CDC25C	4	0.167313	0.431556	0.0808189	0.856769	0.449478	0.292906	-0.380811	1.20007	-0.797022
YWHAZ;CDC25C	4	0.164003	0.179306	-0.498307	0.625457	0.0810435	0.0157673	-0.728317	1.28097	-0.652697
SKIL;CDC27	4	0.181046	0.792953	-0.380536	-0.0251421	-0.409454	0.896275	-1.48002	0.375539	-0.409808
FYN;CSK	4	0.415628	0.373696	0.00713317	0.69089	-0.227339	-0.0496829	-0.385579	0.842523	-1.08104
YWHAG;DHX15	4	0.573729	0.372514	0.625404	0.68346	-0.192225	-0.261725	0.342493	0.101747	-1.03022
H2AFX;DHX9	4	0.725963	0.580338	0.709928	0.831785	0.00268048	-0.257166	0.224066	0.306864	-1.19122
PRMT1;DHX9	4	0.516668	0.167743	0.166085	0.788353	0.0524277	-0.40244	-0.00170586	0.899429	-1.01459
EGFR;DYNC1H1	4	0.802718	0.662914	0.528755	0.42166	-0.571333	-0.308213	-0.209579	-0.138706	-1.09921
HLA-B;EEF1D	4	0.371689	0.286914	0.470418	0.56818	-0.483114	-0.0951813	0.215406	0.134224	-1.17187
ZFP106;EEF1D	4	0.447564	0.917693	0.188891	-0.0899579	-0.0896966	1.09256	-1.38302	-0.281389	0.00026339
EGFR;EEF1G	4	0.299995	0.510744	0.248508	0.944037	0.0743022	0.254222	-0.309914	1.5201	-1.69948
ENOX1;EEF1G	4	0.534438	0.270729	0.00784806	0.873994	0.0891172	-0.318686	-0.269803	1.3419	-1.26039
SNX1;EGFR	4	0.520836	0.691765	0.699006	0.855351	0.165819	0.273845	0.0140214	0.410407	-1.1084
USP8;EGFR	4	0.218626	0.662275	0.397514	0.78781	-0.0323464	0.574642	-0.376161	0.644938	-1.09799
PRMT1;EIF4A1	4	0.637297	0.624041	0.32945	0.825378	-0.0192586	-0.0220116	-0.389385	0.831248	-1.19272
FYN;FAM110A	4	-0.306627	0.746268	0.513537	0.852504	-0.421665	1.2813	-0.396958	0.697725	-1.71496
FYN;FOXF2	4	0.82841	0.748457	0.504813	0.582227	-0.467045	-0.21361	-0.413693	0.11008	-1.17211
PRMT1;FUS	4	0.315159	0.541115	-0.0562236	0.658521	-0.244364	0.279467	-0.662013	0.846481	-1.03961
GP6;FYN	4	-0.26499	0.320509	-0.161712	0.649279	-0.245382	0.603682	-0.495359	0.937196	-1.02454
HSP90AA1;FYN	4	0.2661	0.920614	-0.108479	0.649463	-0.205454	1.32038	-1.70194	0.883278	-0.98279
SYK;FYN	4	-0.287013	-0.0752014	-0.188882	0.655752	-0.4412	0.219964	-0.115834	0.976502	-1.25904
UNC119;FYN	4	0.332067	0.77812	0.873763	0.836241	-0.170771	0.695438	0.308182	-0.140231	-1.381
IKBKG;GRK4	4	0.590729	0.391106	0.273319	0.297428	-0.762788	-0.265681	-0.132657	0.0262475	-1.30954
IKBKG;GTF2E1	4	0.344963	0.802997	0.888947	0.678499	-0.361683	0.747277	0.309891	-0.590556	-1.20515
PEF1;H2AFX	4	-0.199576	0.0898243	0.517747	0.864559	0.230718	0.292358	0.48319	0.737866	-1.07617
NMI;HOXC9	4	0.894649	0.94128	0.908176	0.69368	-0.178575	0.304416	-0.232147	-0.662001	-1.03552
PDCL;IKBKG	4	-0.498302	0.771751	-0.438877	-0.042532	-0.430746	1.57169	-1.49548	0.428282	-0.418255
TUBA1A;IKBKG	4	0.68534	0.953506	0.753646	0.693813	-0.201854	1.02991	-0.887684	-0.126071	-1.05994
TXLNA;IKBKG	4	-0.378937	-0.224383	-0.122307	0.50728	-0.575503	0.17055	0.105344	0.681984	-1.21477
WWP1;IKBKG	4	0.462077	0.893512	-0.133819	0.288994	-0.338692	0.939128	-1.5737	0.432095	-0.650083
YWHAG;KIF5C	4	0.0887784	0.111096	0.436052	0.782419	-0.112598	0.0225439	0.355789	0.584232	-1.16465
USP8;KRT36	4	0.612883	0.409251	0.343353	0.746102	-0.232439	-0.278815	-0.0768221	0.606214	-1.20087
TUBA1A;LGALS2	4	0.706674	0.905579	0.871939	0.917234	0.269606	0.621879	-0.161278	0.230199	-1.29487
YWHAZ;MAP2K5	4	-0.416077	-0.103062	-0.877921	-0.196593	0.110914	0.339509	-1.2632	1.16744	0.310559
SKIL;NEDD4	4	0.476644	0.781123	-0.540717	0.0133863	-0.0659801	0.529611	-1.65341	0.618555	-0.0794631
SYK;NFAM1	4	-0.0295884	-0.21429	0.195449	0.706827	-0.397261	-0.188066	0.415659	0.682818	-1.30121
SMAD3;NUP153	4	-0.074916	0.536052	-0.660362	-0.105495	0.312905	0.673656	-1.39205	0.687566	0.429651
YWHAG;PRMT1	4	0.668245	0.367342	0.253959	0.827603	0.0681623	-0.422218	-0.125707	0.92084	-1.11221
YWHAZ;RAP1GAP	4	-0.712012	0.167217	-0.522497	0.685274	0.356619	1.06006	-0.748571	1.41876	-0.465983
WWP1;SMAD2	4	-0.101173	0.774806	-0.339897	0.570219	0.032784	1.13376	-1.38622	1.00182	-0.615051
WWP1;SMAD3	4	0.270465	0.754614	-0.38512	0.148054	-0.0229215	0.706219	-1.38964	0.555208	-0.172076
YWHAG;USP8	4	0.446845	0.504109	0.670484	0.823677	-0.0407659	0.0740487	0.256822	0.356524	-1.20893
YWHAZ;YAP1	4	0.773427	0.742781	-0.615594	0.560643	0.657736	-0.0721478	-1.67453	1.35165	0.155044
IKBKG;ACTG1	5	-0.397924	0.217366	-0.220477	-0.171442	0.794801	0.64207	-0.445047	0.0510052	1.25749
YWHAZ;COPS5	5	0.209246	0.62434	0.727601	-0.280454	0.023141	0.519704	0.191525	-1.21179	0.31132
YWHAZ;HDAC5	5	0.793636	0.731824	0.745967	-0.336328	0.0796415	-0.148537	0.0311579	-1.31375	0.429757
PRKDC;IKBKG	5	-0.413793	-0.495862	-0.230699	-0.410738	0.818009	-0.103626	0.308877	-0.201571	1.58727
RPS14;IKBKG	5	-0.1098	0.639491	-0.268446	-0.683513	0.225012	0.867557	-1.0325	-0.560489	1.06461
TNFAIP3;IKBKG	5	-0.515619	0.105332	0.227116	-0.591391	0.398856	0.676078	0.125423	-0.910948	1.10209
TPT1;IKBKG	5	-0.612379	0.172468	-0.188097	-0.625419	0.510966	0.886928	-0.364573	-0.543493	1.29789
YWHAZ;KCNK9	5	-0.310042	-0.424009	0.535316	-0.534145	-0.117304	-0.131978	1.05014	-1.19349	0.478081
RAF1;PDGFRB	5	-0.809975	0.22257	0.757706	-0.434066	0.461389	1.35332	0.764447	-1.4557	0.96397
YWHAZ;PKP2	5	0.885586	0.712758	0.723833	-0.384204	0.487147	-0.508317	0.0228836	-1.32063	0.937295
RAP1A;PRKACA	5	-0.334125	-0.231758	0.33793	-0.724808	-0.0367538	0.111419	0.5878	-1.26946	0.880931
YWHAZ;PRKCD	5	0.808376	0.623991	0.80796	-0.06741	0.444403	-0.390809	0.389612	-1.18864	0.545217
RELB;PRKDC	5	0.00723177	-0.160011	0.538827	-0.589725	-0.291713	-0.16863	0.763899	-1.27975	0.376807
RAP1A;RAF1	5	0.0781864	-0.366815	0.646079	-0.657921	-0.101289	-0.463085	1.15328	-1.55768	0.687502
SPRY2;RAF1	5	-0.32069	-0.202026	0.636244	-0.569854	-0.0885033	0.127573	0.956681	-1.39914	0.558571
RAPGEF2;RAP1A	5	-0.525458	-0.365661	0.425903	-0.706893	-0.313264	0.200444	0.838287	-1.33583	0.556786
YWHAZ;RPLP2	5	0.729096	0.887207	0.899886	-0.224228	-0.488851	0.481857	0.0629682	-1.69972	-0.306446
YWHAZ;SET	5	-0.096639	0.719149	0.758026	-0.263383	-0.400487	1.00282	0.0856775	-1.2613	-0.154489
YWHAG;BRAF	6	0.953986	-0.00705964	0.723433	0.91406	0.131324	-1.88141	0.921869	0.636854	-1.41958
CDH1;CBLL1	6	0.684438	-0.265134	-0.751148	0.340355	0.0182997	-1.10904	-0.703962	1.33008	-0.336192
YWHAZ;CBLL1	6	0.62368	-0.33076	-0.876596	0.36178	0.422094	-1.07469	-1.01719	1.73981	0.0713053
YWHAG;CRTC2	6	0.852395	-0.304373	0.596876	0.802202	0.10228	-1.57918	1.00261	0.416478	-1.00212
PIK3R3;IRS2	6	-0.767552	-0.704957	-0.879	0.0742792	-0.0127756	0.137254	-0.494265	1.44577	-0.0871926
YWHAZ;IRS2	6	-0.67447	-0.902882	-0.870525	0.315718	-0.212835	-0.668702	0.152358	1.66213	-0.543022
YWHAG;KRT34	6	0.927453	0.21973	0.430205	0.924237	0.493366	-1.41649	0.236776	1.15719	-1.07684
YWHAZ;MLF1	6	-0.387472	-0.360014	-0.644962	0.42792	0.296476	0.0319207	-0.389723	1.22397	-0.151697
YWHAZ;NOLC1	6	-0.540645	-0.706823	-0.288912	0.823363	0.190724	-0.275741	0.583427	1.46455	-0.974081
TELO2;RUVBL1	6	0.223687	-0.674307	-0.879511	0.0323877	0.237499	-1.04613	-0.555005	1.406	0.209723
VPS72;RUVBL1	6	0.125459	-0.272368	-0.707587	0.294945	0.197092	-0.405544	-0.602915	1.18631	-0.104268
YWHAZ;RUVBL1	6	-0.649475	-0.599535	-0.791698	0.424685	0.382073	0.0819694	-0.383544	1.52936	-0.0509095
YWHAZ;SRGAP2	6	0.897798	0.829625	0.0424914	0.882153	0.71615	-0.27382	-1.14441	1.34288	-0.485698
YWHAZ;SUPT6H	6	-0.608288	-0.819834	-0.807442	0.486894	-0.151069	-0.45011	0.036674	1.65162	-0.684215
YWHAZ;TGFBR1	6	0.34935	0.243597	-0.302169	0.752981	0.60762	-0.116108	-0.5605	1.29171	-0.274664
YWHAG;TMEM102	6	0.92372	-0.0967307	0.617722	0.871446	0.500757	-1.71083	0.818347	0.617745	-0.788742
YWHAZ;TRA2B	6	-0.117157	-0.25877	-0.766302	0.189331	-0.107985	-0.147092	-0.746516	1.20295	-0.300051
YWHAG;TUBA1A	6	0.92392	0.236142	0.856968	0.91305	0.383368	-1.37449	1.04113	0.263749	-1.14156
